# Supplementary material for: Exposure to NO2, CO, and PM2.5 is linked to regional DNA methylation differences in asthma
Source: Clin Epigenetics. 2018 Jan 5;10:2. doi: 10.1186/s13148-017-0433-4 (PMC5756438; doi:10.1186/s13148-017-0433-4)
Supplement: Supplementary file 2 — Code R. (R 71 kb) [file 13148_2017_433_MOESM2_ESM.r]

################################################################################
################################################################################
###                                                                          ###
### R CODE USED IN ANALYSIS                                                  ###
###                                                                          ###
### THIS FILE USES THE FOLLOWING DATA FILES:                                 ###
### PublicData.csv   all data for individual participants except for         ###
###                  pollution exposure and PHI                              ###
### Exposure.csv     pollution exposure data for individual samples          ###
### AQbySensor.csv   daily averages of air quality measurements from which   ###
###                  values in Exposure.csv were obtained                    ###
###                                                                          ###
### FOR ANY ANALYSIS: Run all of blocks of code labeled PREAMBLE and also    ###
### first block of code in section labeled READ AND MASSAGE PUBLIC DATA      ###
### FILES.                                                                   ###
###                                                                          ###
### Blocks labeled with NEED_RAW_AQ need the file AQbySensor.csv to be read, ###
### which is done in the second block of code in section labeled READ AND    ###
### MASSAGE PUBLIC DATA FILES.                                               ###
###                                                                          ###
### The code in this file is NOT in the order in which the analyses are      ###
### discussed in the paper and supplement.                                   ###
### TABLE OF CONTENTS OF THIS FILE:                                          ###
### 1. PREAMBLE: miscellaneous small definitions                             ###
### 2. READ AND MASSAGE PUBLIC DATA FILES                                    ###
### 3. PRELIMINARIES: a few results and figures that describe the data       ###
### 4. METHYLATION: analysis with methylation as response                    ###
### 5. LOCATIONS: all code that would require the subjects' locations and    ###
###    date of visit                                                         ###
### 6. ARCHIVAL CODE: the code used to create PublicData.csv from the data   ###
###    originally provided to the analysts                                   ###
###                                                                          ###
################################################################################
################################################################################

###
### PREAMBLE
###
### This file run on R version 3.2.5.
### All R packages (and their version numbers) used in this file.
library(plyr)         
library(reshape2)     
library(lattice)      
library(latticeExtra) 
library(nlme)         
library(grid)         
library(gridExtra)    
# Running the part of the code labeled LOCATIONS below requires the subjects'
# locations (which are not publicly available) and the following packages.
#library(zoo)          #  (smoothing pollution data)
#library(gstat)        #  (computing IDW)
#library(sp)           #  (plotting example of IDW output)
###
### DATE FORMATS FOR READING DATA FILES
###
setClass('myDate')
setAs('character','myDate', function(from) as.Date(from, format='%m/%d/%Y'))
setClass('myAltDate2')
setAs('character','myAltDate2', function(from) as.Date(from, format='%d-%b-%y'))
###
### SOME DEFINITIONS RELATED TO GENES AND METHYLATION
###
genes <- c("Foxp3","Il10")
gene.strs <- c(Foxp3="Foxp3",Il10="IL10")
foxp3Upstream <- paste('Foxp3', c('CpG.4506','CpG.4500','CpG.4494','CpG.4484'),
                       sep='.')
foxp3PromA <- paste('Foxp3', c('CpG.138','CpG.126'), sep='.')
foxp3PromB <- paste('Foxp3', c('CpG.77','CpG.65','CpG.58'), sep='.')
foxp3PromC <- paste('Foxp3', 'CpG.15', sep='.')
foxp3Promoter <- c(foxp3PromA, foxp3PromB, foxp3PromC)
foxp3All <- c(foxp3Upstream, foxp3Promoter)
il10In1 <- paste('Il10', c('CpG.2888','CpG.2907','CpG.2921'), sep='.')
il10In3 <- paste('Il10', c('CpG.3261','CpG.3265','CpG.3281'), sep='.')
il10Intron <- c(il10In1,il10In3)
il10All <- il10Intron
col.sa <- c("pink3","pink","blue","lightskyblue")
###
### SOME DEFINITIONS RELATED TO POLLUTION DATA
###
aq.rng <- data.frame(pollutant=c("CO","NO2","O3","PM2.5"),
                     value=c(0.56497826, 20.80450593, 0.05095454, 34.84416667),
                     row.names=1)
# Units for pollution data:
# CO - ppm, O3 - ppm, NO2 - ppb, PM2.5 - micrograms/cubic meter
pal <- colorRampPalette(c("white", "firebrick4"))
colors <- pal(4)
cvec <- colors[2]
pal <- colorRampPalette(c("white", "goldenrod3"))
colors <- pal(4)
cvec <- c(cvec, colors[2], "gray82")
pal <- colorRampPalette(c("white", "cadetblue3"))
colors <- pal(4)
cvec <- c(cvec, colors[2])
POLLUTANTS <- data.frame(pollutant=c("CO","NO2","O3","PM2.5"),
                         colLine=c('firebrick4','goldenrod3','gray52',
                                   'cadetblue3'),
                         colStrip=cvec)
POLLUTANTS <- transform(POLLUTANTS,
                        colLine=as.character(colLine),
                        colStrip=as.character(colStrip))
rownames(POLLUTANTS) <- POLLUTANTS$pollutant
aq.labels <- c("CO", expression(NO[2]), expression(O[3]), expression(PM[2.5]))
aq.units <- c("CO (ppm)",
              expression(paste(NO[2], " (ppm)")),
              expression(paste(O[3], " (ppb)")),
              expression(paste(PM[2.5], " (", mu, g/m^3, ")")))
COORD.ORIGIN <- c(x=241000, y=4065000)
SENSORS <- data.frame(sensor=c("X0007", "X0008", "X0011", "X5001", "X0242"),
                      x=c(255066, 252520, 252445, 257623, 243595),
                      y=c(4065709, 4074203, 4074648, 4078252, 4081131),
                      pch=c(15,16,16,17,18),
                      cex=c(1.5,1.5,1.5,1.5,2))
SENSORS <- transform(SENSORS, x=x-COORD.ORIGIN["x"], y=y-COORD.ORIGIN["y"])
rownames(SENSORS) <- SENSORS$sensor
loc <- NULL
###
### SOME FUNCTIONS USED IN THIS FILE
###
myStripStyle <- function(which.panel, factor.levels, ...) {
  chem <- factor.levels[which.panel]
  clr <- POLLUTANTS[chem, "colStrip"]
  ind <- which(rownames(POLLUTANTS) == chem)
  panel.rect(0, 0, 1, 1, col=clr, border=1)
  panel.text(x=0.5, y=0.5, lab=aq.units[ind], col="black", cex=0.9)
}
cpgPretty <- function(cpgNames) {
  dotLocs <- regexpr(".", cpgNames, fixed=T)
  gene <- substr(cpgNames, 1, dotLocs-1)
  gene <- setdiff(gene, "")
  gene <- unique(gene)
  if (length(gene) > 1) stop("cpgPretty: all sites must be in same gene")
  cpgNames <- substr(cpgNames, dotLocs+1, 100)
  if (gene == "Foxp3") {
    x <- sub("CpG.", "CpG -", cpgNames)
  } else if (gene == "Il10") {
    x <- sub("CpG.", "CpG +", cpgNames)
    x <- sub("region", "region ", x)
  } else {
    stop("cpgPretty: unknown gene")
  }
  x
}

################################################################################
################################################################################
###                                                                          ###
### READ AND MASSAGE PUBLIC DATA FILES                                       ###
###                                                                          ###
################################################################################
################################################################################

data.pub <- read.csv(file="PublicData.csv")
#data.pub <- data.cmb    # version of data including dates; search for data.cmb
cat(sprintf("Number of participants in public data: %d\n",
            length(unique(data.pub$subject))))
aggr <- subset(data.pub, isUsed)
cat(sprintf("Number of participants with required data and in study area: %d\n",
            length(unique(aggr$subject))))
aggr[,"asthma.allergy"] <- NULL
aggr[,"date.conversion"] <- NULL
aggr <- subset(aggr, foxp3.good)    #### DISCARD SAMPLES WITH OUTLIERS
cat(sprintf("Number of participants after discarding foxp3 outliers: %d\n",
            length(unique(aggr$subject))))
aq.wdw <- read.csv(file="Exposure.csv")
aq.wdw <- transform(aq.wdw, window=factor(window, levels=c(1,15,30,90,180,365)))
### Choose one visit for each subject
# NOTE: The existence of IgE measurements are used in selecting one visit per
# subject despite the fact that the analysis of IgE did not give clear results
# and is not included in the manuscript.
chooseVisit <- function(data) {
  ddply(data, .(subject),
        function(x) {
          if (nrow(x) == 1) return(x)
          y <- x[ order(x$id.visit), ]
          z <- rowSums(y[,c("allIl10","allIgE")])
          z <- which(z == 2)
          if (length(z) > 0) return(y[z[1],])
          z <- which(y$allIl10)
          if (length(z) > 0) return(y[z[1],])
          return(y[1,])
        })
}
aggr.1 <- chooseVisit(aggr)
aggr.foxp3 <- aggr.1
cat(sprintf("Number of participants for foxp3: %d\n", nrow(aggr.foxp3)))
aggr.il10 <- subset(aggr.1, allIl10)
cat(sprintf("Number of participants for il10: %d\n", nrow(aggr.il10)))

### This block of code reads AQbySensor.csv.  The data frame aq.sensor that is
### created is only used a few times in this file; search for NEED_RAW_AQ
aq.sensor <- read.csv(file="AQbySensor.csv",
                      colClasses=c("factor","myAltDate2","factor",
                                   "numeric","NULL"))
names(aq.sensor) <- c("pollutant", "date", "sensor", "value")
aq.sensor <- transform(aq.sensor,
                       sensor=factor(paste("X",
                                           substr(sensor, start=7, stop=10),
                                           sep="")))
ddply(aq.sensor, .(sensor), colwise(range,"date"))
### aq.rng is created directly in the first block of this file.
### This code is for documentation purposes only.
#aq.rng <- ddply(aq.sensor, .(pollutant),
#                colwise(quantile,"value"), probs=0.9)
#rownames(aq.rng) <- aq.rng$pollutant

################################################################################
################################################################################
###                                                                          ###
### PRELIMINARIES                                                            ###
### Code to obtain numbers and plots used in description of data             ###
###                                                                          ###
################################################################################
################################################################################

### ASTHMA IN FAMILIES
fam.mult <- ddply(aggr.1, .(family),
                  function(x) {
                    c(asthma=sum(x$asthma=="yes"), non=sum(x$asthma=="no"))
                  })
cat("ASTHMA IN FAMILIES\n")
print(xtabs(~ asthma + non, fam.mult))
nrow(fam.mult)
fam.count <- rowSums(fam.mult[,2:3])
sum(fam.count > 1)
sum(fam.count[fam.count > 1])

### PLOTS OF POLLUTION
# NEED_RAW_AQ
# The data frame aq.tmp created in this block of code from aq.sensor is used in
# both the succeeding blocks of code.  The data frame aq.sensor is also used
# directly several times in the remainder of this section of code.
aq.tmp <- subset(aq.sensor,
                 date >= "2010-01-01" & date < "2015-01-01"
                 & (sensor != "X0008" | date >= "2012-01-01"
                    | pollutant != "PM2.5"))
# Combine sensors X0008 and X0011
aq.tmp <- transform(aq.tmp,
                    sensor=ifelse(sensor=="X0011",
                                  "X0008", as.character(sensor)))
aq.tmp <- ddply(aq.tmp, .(pollutant,sensor,date),
                function(x) {
                  n <- sample(nrow(x), 1)
                  x[n,]
                })
aq.tmp <- transform(aq.tmp, t.grp=format(date, "%Y"))
aq.tmp <- ddply(aq.tmp, .(pollutant,sensor,t.grp), colwise(mean,"value"))
aq.tmp <- transform(aq.tmp, sensor=factor(substr(sensor, 2, 100)))
chem.mean <- ddply(aq.tmp, .(pollutant), colwise(mean,"value"))
rownames(chem.mean) <- chem.mean$pollutant
names(chem.mean)[2] <- "mean"

### FIGURE 2
# NEED_RAW_AQ
# Including subjects' locations in Panel A requires obtaining them from the
# authors and then reading them with the code in the section LOCATIONS below.
# This block of code also requires the version of aggr.1 that has the date of
# the visit.
ttl.line <- 0.5
ttl.cex <- 1
x11(height=6,width=6.3)
#pdf(file="fig2.pdf", height=6,width=6.3)
opar <- par(mfrow=c(2,2), mar=c(3,3.2,2.5,1))
# Locations and sensors
if (is.null(loc)) {
  xl <- c(0.552, 22.732)
  yl <- c(1.026874, 25.658943)
} else {
  tmp <- merge(loc[,c("subject","date.visit","x","y")],
               subset(aggr.1, loc.good, select=c("subject","date.visit")))
  xl <- range(tmp$x)/1000
  yl <- range(tmp$y)/1000
}
plot(SENSORS$x/1000, SENSORS$y/1000,
     xlim=xl, ylim=yl, asp=1, pch=SENSORS$pch, cex=SENSORS$cex, col="deeppink",
     xlab=NA, ylab=NA)
if (!is.null(loc)) points(tmp$x/1000, tmp$y/1000, col="black", cex=0.8)
title(main="A. Locations", line=ttl.line, cex.main=ttl.cex)
title(xlab="east/west (km)", ylab="north/south (km)", line=2)
# Annual pollution averages
tmp <- ddply(aq.tmp, .(pollutant,sensor),
             function(x) {
               z <- c(mean=mean(x$value), min=min(x$value), max=max(x$value))
               z / chem.mean[x$pollutant[1],"mean"]
             })
tmp <- transform(tmp,
                 sensor=as.character(sensor),
                 x=(as.numeric(pollutant) + 0.2*(as.numeric(sensor)-2.5)))
tmp <- merge(tmp, POLLUTANTS)
tmp <- merge(tmp,
             transform(SENSORS[,c("sensor","pch","cex")],
                       sensor=sub("X","",sensor)))
plot(tmp$x, tmp$mean, col=tmp$colLine, pch=tmp$pch, cex=tmp$cex,
     ylim=range(c(tmp$min-0.01,tmp$max+0.01)),
     axes=F, xlab=NA, ylab=NA)
axis(side=1, at=1:4, labels=aq.labels)
axis(side=2)
box()
segments(tmp$x, tmp$min, tmp$x, tmp$max, col=tmp$colLine)
title(main="B. Monitoring station variation", line=ttl.line, cex.main=ttl.cex)
title(xlab="pollutant", ylab="yearly average", line=2)
legend("bottomright", legend=paste("S", 1:4, sep=""), ncol=2,
       col="deeppink", pch=SENSORS$pch[-2], pt.cex=c(rep(1.6,3),1.8))
# Distributions by month
tmp <- aggr.1
hist(as.numeric(tmp$month), breaks=seq_len(13)-0.5, axes=F,
     main=NA, xlab=NA, ylab=NA)
axis(side=1, at=c(1,4,7,10), labels=c("Jan","Apr","Jul","Oct"))
axis(side=2)
box()
title(main="C. Month of sample", line=ttl.line, cex.main=ttl.cex)
title(ylab="count", line=2)
tmp <- transform(ddply(aq.sensor, .(date,pollutant), colwise(mean,"value")),
                 month=format(date, "%m"), year=format(date, "%Y"))
tmp <- subset(tmp, date >= "2010-01-01" & date < "2015-01-01")
tmp.yr <- ddply(tmp, .(pollutant,month,year), colwise(mean,"value"))
tmp.yr <- ddply(tmp.yr, .(pollutant,month),
                function(x) {
                  z <- c(mean=mean(x$value), min=min(x$value), max=max(x$value))
                  z / chem.mean[x$pollutant[1],"mean"]
                })
tmp.yr <- merge(tmp.yr, POLLUTANTS)
tmp <- ddply(tmp, .(pollutant,month), colwise(mean,"value"))
tmp <- merge(tmp, chem.mean)
tmp <- transform(tmp, value=(value / mean))
plot(as.numeric(tmp$month), tmp$value, type="n", axes=F, xlab=NA, ylab=NA)
for (chem in levels(tmp$pollutant)) {
  chem.tmp <- subset(tmp, pollutant == chem)
  lines(as.numeric(chem.tmp$month), chem.tmp$value,
        col=POLLUTANTS[chem,"colLine"])
  points(as.numeric(chem.tmp$month), chem.tmp$value,
         pch=19, col=POLLUTANTS[chem,"colLine"])
}
axis(side=1, at=c(1,4,7,10), labels=c("Jan","Apr","Jul","Oct"))
axis(side=2)
box()
arrows(as.numeric(tmp.yr$month), tmp.yr$min,
       as.numeric(tmp.yr$month), tmp.yr$max,
       length=0.04, angle=90, code=3, col=tmp.yr$colLine)
title(main="D. Seasonal variation", line=ttl.line, cex.main=ttl.cex)
title(ylab=expression(paste(monthly~average,"**")), line=2)
legend("top", legend=aq.labels, ncol=2, col=POLLUTANTS$colLine, pch=19)
par(opar)
#dev.off()

# SUPPLEMENTARY FIGURE E1
# NEED_RAW_AQ
fn.prepanel <- function(x, y, ...) {
  tmp <- prepanel.default.bwplot(x, y, ...)
  tmp$ylim[1] <- 0
  # panel.number not available in prepanel
  # Egregious hack instead
  if (tmp$ylim[2] < 0.1) {
    tmp$ylim[2] <- aq.rng["O3","value"]
  } else if (tmp$ylim[2] < 1) {
    tmp$ylim[2] <- aq.rng["CO","value"]
  } else if (tmp$ylim[2] < 18) {
    tmp$ylim[2] <- aq.rng["NO2","value"]
  } else {
    tmp$ylim[2] <- aq.rng["PM2.5","value"]
  }
  tmp
}
pal <- colorRampPalette(c("white", "wheat4"))
colors <- pal(6)
x11(height=4.8,width=7.5)
print(barchart(value ~ sensor | pollutant,
               data=rbind(aq.tmp,
                          data.frame(pollutant="PM2.5",
                                     sensor=c("0007","0242"),
                                     t.grp=NA, value=NA)),
               group=t.grp, auto.key=list(columns=5, size=4, between=1),
               horizontal=F, as.table=T,
               par.settings=list(superpose.polygon=list(col=colors[2:6]),
                                 layout.heights=list(strip=1.3)),
               scales=list(x=list(rot=90,relation='free',labels=rep("",4)),
                           y=list(relation='free')),
               xlab="monitoring station", ylab="yearly average",
               strip=myStripStyle,
               prepanel=fn.prepanel))

# SUPPLEMENTARY FIGURE E3
x11(height=3,width=6.3)
print(bwplot(value ~ window | pollutant,
             data=melt(aq.wdw, measure.vars=rownames(POLLUTANTS),
                       variable.name="pollutant"),
             horizontal=F, scales=list(x=list(rot=90), y=list(relation='free')),
             strip=myStripStyle,
             xlab="exposure duration (days)", ylab="", layout=c(4,1)))

# SUPPLEMENTARY FIGURE E7
panel.cor <- function(x, y, digits = 2, prefix = "", cex.cor, ...)
{
    usr <- par("usr"); on.exit(par(usr))
    par(usr = c(0, 1, 0, 1))
    r <- cor(x, y)
    txt <- format(c(r, 0.123456789), digits = digits)[1]
    txt <- paste0(prefix, txt)
    if(missing(cex.cor)) cex.cor <- 0.8/strwidth(txt)
    text(0.5, 0.5, txt, cex = cex.cor * abs(r))
}
x11(height=6,width=6)
#pdf(file="figE7.pdf", height=6,width=6)
pairs(merge(subset(aq.wdw, window=="90"), aggr.1[,1:2])[,rownames(POLLUTANTS)],
      labels=aq.units,
      upper.panel = panel.cor)
#dev.off()

# Check correlations of methylation
tmp <- foxp3.adj[,foxp3Promoter]
x11(height=6,width=6)
pairs(tmp, labels=cpgPretty(foxp3Promoter), upper.panel = panel.cor)

################################################################################
################################################################################
###                                                                          ###
### METHYLATION                                                              ###
### All analysis with methylation as response                                ###
###                                                                          ###
### Uses one sample per subject until REPEAT MEASUREMENTS                    ###
###                                                                          ###
################################################################################
################################################################################

### MELT METHYLATION
### Put methylation data in long format with one row for each CpG site from each
### visit.
cols <- c("subject","id.visit","season","sex","age","BMI","family","asthma")
for (gene in genes) {
  if (gene == "Foxp3") {
    sites <- foxp3All
    tmp <- aggr.foxp3
  } else if (gene == "Il10") {
    sites <- il10All
    tmp <- aggr.il10
  }
  tmp <- tmp[,c(cols,sites)]
  tmp <- melt(tmp, measure.vars=sites, variable.name="site", value.name="pctg")
  if (gene == "Foxp3") {
    foxp3.long <- tmp
  } else if (gene == "Il10") {
    il10.long <- tmp
  }
}

# FIGURE 3
# Plot of methylation versus age ... including Foxp3 outliers
ccc <- 3
vars.id <- c("subject","id.visit","sex","age","asthma")
otlr <- melt(subset(data.pub, isUsed, select=c(vars.id, foxp3All,il10All)),
             id.vars=vars.id)
otlr <- ddply(otlr,
              .(variable,sex),
              function(x) {
                z <- boxplot.stats(x$value, coef=ccc)
                transform(x,
                          isOutlier=(value < z$stats[1] | value > z$stats[5]))
              })
otlr <- transform(otlr,
                  status=factor(paste(sex,
                                      c(yes="asthma",
                                        no="non")[as.character(asthma)]),
                                levels=c("F asthma","F non",
                                         "M asthma","M non")))
h <- NULL
for (gene in genes) {
  if (gene == "Foxp3") {
    methyl.long <- droplevels(subset(otlr,
                                     !isOutlier & grepl("^Foxp3", variable)))
    lyt <- c(5,2)
    ttl <- expression(paste("A. ", italic("Foxp3")))
    #x11(height=5, width=8)
    otlrPanel <- function(x, y, ...) {
      panel.xyplot(x, y, ...)
      cpg <- foxp3All[panel.number()]
      tmp <- subset(otlr, variable == cpg & isOutlier)
      panel.xyplot(tmp$age, tmp$value,
                   col=col.sa[as.numeric(tmp$status)],
                   pch=c(19,1,15,0)[as.numeric(tmp$status)])
      panel.xyplot(tmp$age, tmp$value, col="black", cex=1.3,
                   pch=ifelse(tmp$sex=="F",1,0))
    }
  } else if (gene == "Il10") {
    methyl.long <- droplevels(subset(otlr, grepl("^Il10", variable)))
    if (any(methyl.long$isOutlier, na.rm=T)) cat("HUGE ERROR\n")
    lyt <- c(3,2)
    ttl <- expression(paste("B. ", italic("IL10")))
    #x11(height=5, width=7)
    otlrPanel <- function(x, y, ...) {
      panel.xyplot(x, y, ...)
    }
  }
  htmp <- xyplot(value ~ age | variable, methyl.long,
                 as.table=T, type=c("p","r"),
                 groups=factor(paste(sex,
                                     c(yes="asthma",
                                       no="non")[as.character(asthma)]),
                               levels=c("F asthma","F non",
                                        "M asthma","M non")),
                 auto.key=list(columns=4),
                 par.settings=list(superpose.symbol=list(col=col.sa,
                                                         pch=c(19,1,15,0)),
                                   superpose.line=list(col=col.sa)),
                 layout=lyt, main=ttl,
                 xlab="age (years)", ylab="percent methylation",
                 strip=strip.custom(factor.levels=cpgPretty(
                                                 levels(methyl.long$variable))),
                 panel=otlrPanel)
  #print(htmp)
  h <- append(h, list(htmp))
}
x11(height=11,width=8.5)
#pdf(file="fig3.pdf", height=11,width=8.5)
do.call(grid.arrange, append(h, list(ncol=1)))
#dev.off()

# SUPPLEMENTARY FIGURE E4
# Foxp3 and X inactivation
table(aggr.foxp3$sex)
ave.F <- ddply(subset(foxp3.long, sex=="F"), .(site), colwise(mean,"pctg"))
ave.M <- ddply(subset(foxp3.long, sex=="M"), .(site), colwise(mean,"pctg"))
ave.cpg <- merge(ave.F, ave.M, by="site", suffixes=c(".F",".M"))
summary(xinac.fit <- lm(pctg.F ~ pctg.M, ave.cpg))
ave.cpg <- transform(ave.cpg, res=resid(xinac.fit))
x11(height=4,width=4)
print(xyplot(pctg.F ~ pctg.M, ave.cpg, col="black",
             xlab="mean percent methylation for males",
             ylab="mean percent methylation for females")
      + layer(panel.abline(xinac.fit, col="black"))
      + layer(panel.text(ave.cpg[2,"pctg.M"], ave.cpg[2,"pctg.F"],
                         cpgPretty(ave.cpg[2,"site"]),
                         pos=4, cex=0.8)))

###
### MODEL METHYLATION AS FUNCTION OF SEX, AGE, ASTHMA
###
### TABLE E3
# Choose formula
for (gene in genes) {
  cat(gene,"\n")
  if (gene == "Foxp3") {
    methyl.long <- foxp3.long
  } else if (gene == "Il10") {
    methyl.long <- il10.long
  }
  fit.gls <- NULL
  for (nm in 1:6) {
    cat("MODEL",nm,"\n")
    fmla <- (if (nm==1) "pctg ~ site - 1"
             else if (nm==2) "pctg ~ site + site:sex - 1"
             #else if (nm==2) "pctg ~ site + site:age - 1"
             else if (nm==3) "pctg ~ site + site:(sex+age) - 1"
             else if (nm==4) "pctg ~ site + site:(sex*age) - 1"
             else if (nm==5) "pctg ~ site + site:(sex*age + BMI) - 1"
             else if (nm==6) "pctg ~ site + site:(sex*(age + BMI)) - 1")
    fmla <- formula(fmla)
    fit.gls[[nm]] <- gls(fmla, data=methyl.long, method="ML",
                         weights=varIdent(form=(~ 1 | site*sex)))
  }
  print(anova(fit.gls[[1]], fit.gls[[2]], fit.gls[[3]], fit.gls[[4]],
              fit.gls[[5]], fit.gls[[6]]))
  print(anova(fit.gls[[4]], fit.gls[[6]]))
  #print(anova(fit.gls[[1]], fit.gls[[2]]))
}

# Check error variance model for selected formula
for (gene in genes) {
  cat(gene,"\n")
  # Run this block twice to establish that variance depends upon BOTH sex and
  # site for Foxp3 and NEITHER for Il10.
  for (nnn in 1:2) {
    if (gene == "Foxp3") {
      methyl.long <- foxp3.long
      #fmla <- formula("pctg ~ site + site:(sex*age + BMI) - 1")
      #fmla <- formula("pctg ~ site + site:(sex*(age + BMI)) - 1")
    } else if (gene == "Il10") {
      methyl.long <- il10.long
      #fmla <- formula("pctg ~ site + site:(sex*age) - 1")
    }
    fmla <- formula("pctg ~ site + site:(sex*age + BMI) - 1")
    f1 <- gls(fmla, data=methyl.long, method="ML")
    if (nnn == 1) {
      f2 <- gls(fmla, data=methyl.long, weights=varIdent(form=(~ 1 | sex)),
                method="ML")
      cat("Constant variance vs sex-dependent vs depends on both sex & site\n")
    } else {
      f2 <- gls(fmla, data=methyl.long, weights=varIdent(form=(~ 1 | site)),
                method="ML")
      cat("Constant variance vs site-dependent vs depends on both sex & site\n")
    }
    f3 <- gls(fmla, data=methyl.long, weights=varIdent(form=(~ 1 | site*sex)),
              method="ML")
    print(anova(f1, f2, f3))
  }
  cat("\n")
}

###
### COMPUTE RESIDUALS
###

### FIRST TIME
### ONLY RUN THIS BLOCK WITHOUT OUTLIERS
# Foxp3
foxp3.sav <- foxp3.long
foxp3.fit <- gls(pctg ~ site + site:(sex*age + BMI) - 1, foxp3.long,
                 weights=varIdent(form=(~ 1 | site*sex)), method="ML")
foxp3.adj <- transform(foxp3.long, res=resid(foxp3.fit, type="normal"))
foxp3.adj <- foxp3.adj[,setdiff(names(foxp3.adj), "pctg")]
foxp3.adj.long <- foxp3.adj
foxp3.adj <- dcast(foxp3.adj, ... ~ site, value.var="res")
foxp3.adj <- cbind(foxp3.adj,
                   promoter=rowMeans(foxp3.adj[,foxp3Promoter]),
                   all=rowMeans(foxp3.adj[,c(foxp3Upstream,foxp3Promoter)]))
# IL10
il10.sav <- il10.long
il10.fit <- gls(pctg ~ site + site:(sex*age + BMI) - 1, il10.long,
                 weights=varIdent(form=(~ 1 | site*sex)), method="ML")
il10.adj <- transform(il10.long, res=resid(il10.fit, type="normal"))
#il10.fit <- lm(pctg ~ site + site:(sex*age) - 1, il10.long)
#il10.sd <- sqrt(deviance(il10.fit)/df.residual(il10.fit))
#il10.adj <- transform(il10.long, res=resid(il10.fit)/il10.sd)
il10.adj <- il10.adj[,setdiff(names(il10.adj), "pctg")]
il10.adj.long <- il10.adj
il10.adj <- dcast(il10.adj, ... ~ site, value.var="res")
il10.adj <- cbind(il10.adj,
                  region3=rowMeans(il10.adj[,il10In3]),
                  all=rowMeans(il10.adj[,il10All]))

### ANY RECOMPUTATION OF RESIDUALS WITH OR WITHOUT OUTLIERS
### THIS DOES NOT CHANGE FIT!!
# Foxp3
sd.est <- cbind(foxp3.sav[,c("sex","site")],
                std=attr(foxp3.fit$residuals, "std"))
sd.est <- unique(sd.est)
print(dcast(sd.est, ... ~ sex, value.var="std"), digits=3)
tmp <- transform(foxp3.long, res=(pctg - predict(foxp3.fit, foxp3.long)))
tmp <- merge(tmp, sd.est)
tmp <- transform(tmp, res=res/std)
tmp[,"pctg"] <- NULL
tmp[,"std"] <- NULL
tmp <- dcast(tmp, ... ~ site, value.var="res")
tmp <- cbind(tmp[,
                 c(setdiff(names(foxp3.adj), c(foxp3All,"promoter","all")),
                   foxp3All)],
             promoter=rowMeans(tmp[,foxp3Promoter]),
             all=rowMeans(tmp[,foxp3All]))
foxp3.adj <- tmp
# IL10
sd.est <- cbind(il10.sav[,c("sex","site")],
                std=attr(il10.fit$residuals, "std"))
sd.est <- unique(sd.est)
print(dcast(sd.est, ... ~ sex, value.var="std"), digits=3)
tmp <- transform(il10.long, res=(pctg - predict(il10.fit, il10.long)))
tmp <- merge(tmp, sd.est)
tmp <- transform(tmp, res=res/std)
tmp[,"pctg"] <- NULL
tmp[,"std"] <- NULL
tmp <- dcast(tmp, ... ~ site, value.var="res")
tmp <- cbind(tmp[,
                 c(setdiff(names(il10.adj), c(il10All,"region3","all")),
                   il10All)],
             region3=rowMeans(tmp[,il10In3]),
             all=rowMeans(tmp[,il10All]))
il10.adj <- tmp

# Coefficients from fits
print(summary(foxp3.fit)$tTable)
print(summary(il10.fit)$tTable)

### Check normality of residuals
h <- NULL
for (gene in genes) {
  if (gene == "Foxp3") {
    #methyl.long <- droplevels(subset(foxp3.adj.long, site %in% foxp3Promoter))
    #lyt <- c(3,2)
    methyl.long <- foxp3.adj.long
    lyt <- c(5,2)
    ttl <- "A. Foxp3"
    x11(height=5, width=8)
  } else if (gene == "Il10") {
    methyl.long <- il10.adj.long
    lyt <- c(3,2)
    #methyl.long <- droplevels(subset(il10.adj.long, site %in% il10In3))
    #lyt <- c(3,1)
    ttl <- "B. IL10"
    x11(height=5, width=7)
  }
  htmp <- qqmath(~ res | site, methyl.long, as.table=T,
                 panel=function(x, ...) {
                   panel.qqmath(x, ...)
                   panel.abline(a=0,b=1)
                 },
  #htmp <- ecdfplot(~ res | site, methyl.long, as.table=T,
                 groups=sex, auto.key=list(columns=2),
                 layout=lyt, main=ttl,
                 xlab="Quantiles of standard normal",
                 ylab="Standardized residuals",
                 strip=strip.custom(factor.levels=cpgPretty(
                                                    levels(methyl.long$site))))
  print(htmp)
  #h <- append(h, list(htmp))
}
#x11(height=8,width=8.5)
#do.call(grid.arrange, append(h, list(ncol=1)))


###
### ASSOCIATION BETWEEN METHYLATION AND ASTHMA
###
# SUPPLEMENTARY TABLE E4
# Definition of computePVals() at beginning of block determines whether random
# family effects are included.  Switching between data sets with and without
# outliers requires rerunning not only READ AND MASSAGE PUBLIC DATA FILES but
# also MELT METHYLATION and then ANY RECOMPUTATION OF RESIDUALS WITH OR WITHOUT
# OUTLIERS.
pvals <- NULL
for (ef in c("fixed","mixed")) {
  if (ef == "fixed") {
    computePVals <- function(formula, data) {
      lm.fit <- lm(formula, data)
      cx <- coef(summary(lm.fit))[-1,,drop=F]
      tx <- rownames(cx)
      z <- data.frame(variable=tx, p=cx[,4], beta=cx[,1])
      z
    }
  } else {
    computePVals <- function(formula, data) {
      gls.fit <- gls(formula, data,
                     correlation=corCompSymm(form=(~ 1 | family)),
                     method="ML")
      cx <- summary(gls.fit)$tTable[-1,,drop=F]
      tx <- rownames(cx)
      z <- data.frame(variable=tx, p=cx[,4], beta=cx[,1])
      z
    }
  }
  for (gene in genes) {
    if (gene == "Foxp3") {
      RESPONSES <- c(foxp3All, "promoter", "all")
      methyl.adj <- foxp3.adj[,c("subject","id.visit","asthma","family",
                                 RESPONSES)]
    } else if (gene == "Il10") {
      RESPONSES <- c(il10All, "region3", "all")
      methyl.adj <- il10.adj[,c("subject","id.visit","asthma","family",
                                RESPONSES)]
    }
    for (response in RESPONSES) {
      pvals <- rbind(pvals,
                     cbind(gene=gene, effect=ef, response=response,
                           computePVals(formula(sprintf("%s ~ asthma",
                                                        response)),
                                        methyl.adj)))
    }
  }
}
pvals <- transform(pvals,
                   response=factor(response,
                                   levels=c(foxp3All,"promoter",
                                            il10All,"region3","all")))
pvals.asthma <- pvals
print(pvals.asthma, digits=4)

# FIGURE 4
brng <- range(c(foxp3.asthma$beta, il10.asthma$beta))
prng <- range(c(-log10(foxp3.asthma$p), -log10(il10.asthma$p)))
fn.prepanel <- function(x, y, ...) {
  tmp <- prepanel.default.xyplot(x, y, ...)
  tmp$ylim <- if (max(y) < 1) brng else prng
  tmp
}
h <- NULL
for (nn in 1:2) {
  ggg <- genes[nn]
  pvals <- droplevels(subset(pvals.asthma, gene == ggg & effect == "fixed"))
  htmp <- (xyplot(-log10(p) + beta ~ response | ggg,
                  data=data.frame(pvals,
                                  row.names=rownames(pvals)),
                  outer=T, as.table=T, xlab="", ylab="", layout=c(1,2),
                  scales=list(x=list(rot=90,
                                     labels=cpgPretty(levels(pvals$response))),
                              y=list(relation="free")),
                  prepanel=fn.prepanel,
                  panel=function(x,y,...) {
                    panel.xyplot(x,y,...)
                    if (max(y) < 1) {
                      panel.abline(h=0, lty=2, col="gray")
                    } else {
                      panel.abline(h=-log10(0.05), lty=2, col="gray")
                    }
                  }))
  ttl.strip <- (if (ggg == "Foxp3") expression(paste("A. ", italic("Foxp3")))
                else expression(paste("B. ", italic("IL10"))))
  htmp <- useOuterStrips(htmp,
                         strip=strip.custom(bg="transparent",
                                            factor.levels=ttl.strip),
                         strip.left=strip.custom(factor.levels=c("-log10(p)",
                                                                 "effect size"),
                                                 bg="transparent"))
  h[[ggg]] <- htmp
}
x11(height=3.7,width=6.3)
#pdf(file="fig4.pdf", height=3.7,width=6.3)
do.call(grid.arrange, append(h, list(ncol=2)))
#dev.off()

# Is family effect significant?
pvals <- NULL
for (gene in genes) {
  if (gene == "Foxp3") {
    RESPONSES <- c(foxp3All, "promoter", "all")
    methyl.adj <- foxp3.adj[,c("subject","id.visit","asthma","family",
                               RESPONSES)]
  } else if (gene == "Il10") {
    RESPONSES <- c(il10All, "region3", "all")
    methyl.adj <- il10.adj[,c("subject","id.visit","asthma","family",
                              RESPONSES)]
  }
  for (response in RESPONSES) {
    fmla <- formula(sprintf("%s ~ asthma", response))
    fit.fix <- gls(fmla, methyl.adj, method="ML")
    fit.fam <- gls(fmla, methyl.adj, method="ML",
                   correlation=corCompSymm(form=(~ 1 | family)))
    pvals <- rbind(pvals,
                   data.frame(gene=gene,
                              response=response,
                              p.family=anova(fit.fix, fit.fam)[2,9]))
  }
}
pvals <- transform(pvals, isSig=(p.family < 0.05))

###
### ASSOCIATION BETWEEN METHYLATION AND POLLUTION
###
# Regression of adjusted methylation on ...
# Model A:  asthma + pollutant
#       B:  asthma + pollutant; random family effect
#       C:  asthma + pollutant + season
#       D:  asthma + pollutant + season; random family effect
mdls <- c("Model A","Model B","Selected","Model C")
N.vals <- NULL
for (gene in genes) {
  if (gene == "Foxp3") {
    methyl.huge <- foxp3.adj
    rsvp <- "promoter"
  } else if (gene == "Il10") {
    methyl.huge <- il10.adj
    rsvp <- "region3"
  }
  aq.pvals <- NULL
  for (wdw in setdiff(levels(aq.wdw$window), "365")) {
    methyl.wdw <- merge(methyl.huge, subset(aq.wdw, window == wdw))
    for (chem in rownames(POLLUTANTS)) {
      tmp <- methyl.wdw[,c(chem,rsvp,"asthma","season","family")]
      names(tmp)[1:2] <- c("plnt","response")
      tmp <- transform(tmp, plnt=plnt/aq.rng[chem,"value"])
      N.vals <- rbind(N.vals,
                      data.frame(gene=gene, window=wdw, pollutant=chem,
                                 nrow=nrow(tmp), cc=sum(complete.cases(tmp))))
      aq.fit <- NULL
      aq.fit[[1]] <- gls(response ~ asthma + plnt, tmp, method="ML")
      aq.fit[[2]] <- gls(response ~ asthma + plnt, tmp, method="ML",
                         correlation=corCompSymm(form=(~ 1 | family)))
      aq.fit[[3]] <- gls(response ~ asthma + plnt + season, tmp, method="ML")
      aq.fit[[4]] <- gls(response ~ asthma + plnt + season, tmp, method="ML",
                         correlation=corCompSymm(form=(~ 1 | family)))
      for (nm in seq_along(aq.fit)) {
        # p-values for variables in model
        cx <- summary(aq.fit[[nm]])$tTable[-1,,drop=F]
        tx <- rownames(cx)
        aq.pvals <- rbind(aq.pvals,
                          data.frame(model=nm, pollutant=chem, window=wdw,
                                     variable=tx, p=cx[,4], beta=cx[,1]))
        # nm=1: 1 vs 2
        # nm=2: 2 vs 4
        # nm=3: 1 vs 3
        # nm=4: 3 vs 4
        nm1 <- c(1,2,1,3)[nm]; nm2 <- c(2,4,3,4)[nm]
        aq.anova <- anova(aq.fit[[nm1]], aq.fit[[nm2]])
        aq.pvals <- rbind(aq.pvals,
                          data.frame(model=c(2,4,3,4)[nm],
                                     pollutant=chem, window=wdw,
                                     variable=c("family","season",
                                                "season","family")[nm],
                                     p=aq.anova[2,9], beta=NA))
      }
    }
  }
  aq.pvals <- transform(aq.pvals,
                        model=factor(mdls[model], levels=mdls[c(3,1,2,4)]))
  if (gene == "Foxp3") {
    foxp3.promoter <- aq.pvals
  } else if (gene == "Il10") {
    il10.region3 <- aq.pvals
  }
}
print(transform(subset(aq.pvals, variable == "family"), isSig=(p<0.05)),
      digits=2)

# FIGURE 5
# SUPPLEMENTARY FIGURES E8 AND E9
# SUPPLEMENTARY FIGURE E10 ...  Switching between data sets with and without
# outliers requires rerunning not only READ AND MASSAGE PUBLIC DATA FILES but
# also MELT METHYLATION and then ANY RECOMPUTATION OF RESIDUALS WITH OR WITHOUT
# OUTLIERS.
aq.join <- rbind(cbind(gene="Foxp3", foxp3.promoter),
                 cbind(gene="Il10", il10.region3))
aq.join <- subset(aq.join,
                  variable %in% c("asthmayes","plnt","season","family"))
aq.join <- transform(aq.join,
                     variable=factor(c(asthmayes="asthma",
                                       plnt="pollutant",
                                       season="season",
                                       family="family")[as.character(variable)],
                                     levels=c("pollutant","asthma",
                                              "season","family")))
p.base <- c(subset(foxp3.asthma, response=="promoter")$p,
            subset(il10.asthma, response=="region3")$p)
for (pubMode in c("main","supplement")) {
  nplt <- if (pubMode == "main") 1 else 2
  for (nn in seq_len(nplt)) {
    if (pubMode == "main") {
      tmp <- subset(aq.join, model == "Selected" & variable == "pollutant")
      fmla <- formula("beta + -log10(p) ~ window | gene")
      y.scales <- list(relation="free")
      brng <- range(tmp$beta)
      prng <- range(-log10(tmp$p))
      fn.prepanel <- function(x, y, ...) {
        tmp <- prepanel.default.xyplot(x, y, ...)
        tmp$ylim <- if (min(y) < 0) brng else prng
        tmp
      }
      x11(height=4,width=5)
      #pdf(file="fig5.pdf", height=4,width=5)
      #pdf(file="figE10.pdf", height=4,width=5)
    } else if (pubMode == "supplement") {
      tmp <- subset(aq.join, gene == genes[nn])
      fmla <- formula("-log10(p) ~ window | model * variable")
      y.scales <- list(alternating=3)
      fn.prepanel <- prepanel.default.xyplot
      x11(height=6.3, width=6.3)
      #pdf(file=sprintf("figE%d.pdf", nn+7), height=6.3, width=6.3)
    }
    clrs <- c(POLLUTANTS[levels(tmp$pollutant), "colLine"])
    clrs[5] <- "black"
    h <- (xyplot(fmla, tmp, type="b", outer=T,
                 groups=pollutant,
                 auto.key=list(columns=length(aq.labels), text=aq.labels),
                 par.settings=list(superpose.symbol=list(pch=19, col=clrs),
                                   superpose.line=list(col=clrs)),
                 xlab="exposure duration (days)",
                 scales=list(x=list(alternating=1), y=y.scales),
                 prepanel=fn.prepanel,
                 panel=function(x,y,...) {
                   panel.xyplot(x,y,...)
                   if (pubMode == "main") {
                    if (min(y) < 0) {
                      panel.abline(h=0, lty=2, col="gray")
                    } else {
                      panel.abline(h=-log10(0.05), lty=2, col="gray")
                    }
                   } else {
                     panel.abline(h=-log10(0.05), lty=2, col="gray")
                     if (panel.number() > length(levels(tmp$model))
                           & panel.number() <= 2*length(levels(tmp$model))) {
                       panel.abline(h=-log10(p.base[nn]), lty=2, col="magenta")
                     }
                   }
                 }))
    if (pubMode == "main") {
      h$ylab <- ""
      strip.left <- strip.custom(factor.levels=c("effect size", "-log10(p)"),
                                 bg="transparent")
      strips <- c(expression(paste("A. ", italic("Foxp3"))),
                  expression(paste("B. ", italic("IL10"))))
    } else {
      strip.left <- strip.custom(bg="transparent")
      strips <- levels(tmp$model)
    }
    h <- useOuterStrips(h, strip.left=strip.left,
                        strip=strip.custom(strip.levels=c(T,T),
                                           strip.names=c(F,F),
                                           factor.levels=strips,
                                           fg="transparent", bg="transparent"))
    print(h)
    #dev.off()
  }
}

# Interaction between asthma and pollutant?
methyl.cross <- NULL
wdw <- "90"
for (gene in genes) {
  if (gene == "Foxp3") {
    methyl.wdw <- foxp3.adj
    rsvp <- "promoter"
  } else if (gene == "Il10") {
    methyl.wdw <- il10.adj
    rsvp <- "region3"
  }
  methyl.wdw <- merge(methyl.wdw, subset(aq.wdw, window == wdw))
  methyl.wdw <- methyl.wdw[,c(rsvp,"asthma","season",rownames(POLLUTANTS))]
  for (chem in rownames(POLLUTANTS)) {
    tmp <- methyl.wdw[,c(chem,rsvp,"asthma","season")]
    names(tmp)[1:2] <- c("plnt","response")
    tmp <- transform(tmp, plnt=plnt/aq.rng[chem,"value"])
    aq.fit <- lm(response ~ asthma * plnt + season, tmp)
    cx <- coef(summary(aq.fit))[-1,,drop=F]
    tx <- rownames(cx)
    methyl.cross <- rbind(methyl.cross,
                          data.frame(gene=gene, pollutant=chem,
                                     variable=tx, p=cx[,4], beta=cx[,1]))
  }
}
print(subset(methyl.cross, variable == "asthmayes:plnt"))

### TABLE 2
tmp <- subset(foxp3.promoter,
#tmp <- subset(il10.region3,
              model == "Selected" & window == wdw
                   & variable %in% c("asthmayes","plnt","season"),
              select=c("pollutant","variable","p","beta"))
tmp <- tmp[ order(tmp$variable), ]
print(tmp)
# Regression coefficients of seasons
gene <- "Foxp3"
wdw <- "90"
rsvp <- "promoter"
methyl.wdw <- merge(foxp3.adj, subset(aq.wdw, window == wdw))
tmp.coef <- NULL
for (chem in rownames(POLLUTANTS)) {
  tmp <- methyl.wdw[,c(chem,rsvp,"asthma","season","family")]
  names(tmp)[1:2] <- c("plnt","response")
  tmp <- transform(tmp, plnt=plnt/aq.rng[chem,"value"])
  tmp.fit <- gls(response ~ season + asthma + plnt - 1, tmp, method="ML")
  cx <- summary(tmp.fit)$tTable
  tx <- rownames(cx)
  tmp.coef <- rbind(tmp.coef,
                    data.frame(pollutant=chem, variable=tx,
                               p=cx[,4], beta=cx[,1]))
}
tmp.coef <- transform(tmp.coef,
                      variable=factor(variable,
                                      levels=c("asthmayes", "plnt",
                                               "seasonspring", "seasonsummer",
                                               "seasonautumn", "seasonwinter")))
tmp.coef <- tmp.coef[ with(tmp.coef, order(pollutant,variable)), ]

### PCA
tmp <- merge(subset(aq.wdw, window=="90"), aggr.1[,1:2])
rownames(tmp) <- tmp$subject
tmp <- as.matrix(tmp[,rownames(POLLUTANTS)])
res.pca <- prcomp(tmp, scale=TRUE)
x11(height=3,width=4)
plot(res.pca, main="")
cat(sprintf("First PC contains %.1f%% of variance\n",
            100 * res.pca$sdev[1]^2 / sum(res.pca$sdev^2)))
# How is PC1 distributed over pollutants?
res.pca$rotation[,1]
foo <- abs(res.pca$rotation[,1])
(max(foo) - min(foo)) / min(foo)
tmp <- cbind(subject=rownames(tmp), as.data.frame(tmp), PC1=res.pca$x[,1])
tmp <- melt(tmp, id.vars="subject")
tmp <- transform(tmp, scale=rbind(aq.rng, PC1=1)[variable,"value"])
tmp <- transform(tmp, value=value/scale)
x11(height=3,width=4)
print(bwplot(value ~ variable, tmp,
             horizontal=F, scales=list(x=list(rot=90), y=list(relation='free')),
             #strip=myStripStyle,
             xlab="", ylab=""))
gene <- "Foxp3"
wdw <- "90"
methyl.huge <- foxp3.adj
rsvp <- "promoter"
methyl.wdw <- merge(foxp3.adj, subset(tmp, variable == "PC1"))
tmp.fit <- gls(promoter ~ season + asthma + value - 1, methyl.wdw, method="ML")
alt.fit <- gls(promoter ~ asthma + value - 1, methyl.wdw, method="ML")
anova(tmp.fit, alt.fit)
summary(lm(value ~ asthma, methyl.wdw))

###
### REPEAT MEASUREMENTS
###

aggr.rep <- NULL
for (gene in genes) {
  tmp <- subset(aggr, foxp3.good)
  if (gene == "Foxp3") {
    sites <- foxp3All
  } else if (gene == "Il10") {
    sites <- il10All
    tmp <- subset(tmp, allIl10)
  }
  tmp <- ddply(tmp, .(subject),
               function(x) {
                 if (nrow(x) == 1) return(NULL)
                 z <- x[ order(x$id.visit), ]
                 # 2 very special cases
                 if (x$subject[1] == 2665) {
                   # aggr.1 has 1st visit but 2nd is less than 5 months later
                   z <- z[c(1,3),]
                 } else if (x$subject[1] == 2865 & gene == "Foxp3") {
                   # aggr.1 has second visit
                   z <- z[2:3,]
                 }
                 z <- cbind(z, visit=paste("visit", seq_len(nrow(z)), sep=""))
               })
  aggr.rep <- rbind(aggr.rep, cbind(gene=gene, tmp))
}
print(xtabs(~ gene + freq, count(aggr.rep, vars=c("gene","subject"))))

# Time between two visits
# WARNING: This block of code requires the dates of visits, which is not
# publicly available.
dvis <- ddply(aggr.rep, .(gene,subject),
              function(x) {
                y <- x[ order(x$date.visit), ]
                deltat <- y$date.visit
                deltat <- deltat[-1] - deltat[1]
                data.frame(visit=y$visit[-1], diff=deltat)
              })
dvis <- unique(dvis[,-1])
print(summary(as.numeric(dvis$diff)))
cat("standard deviation", sd(dvis$diff), "\n")

### STEP 1: Adjust for sex, age, BMI
### MUST USE ALL CpG SITES, AT LEAST FOR predict.gls
cols <- c("subject","id.visit","visit","season","sex","age","BMI","asthma")
res.rep <- NULL
for (ggg in genes) {
  if (ggg == "Foxp3") {
    sites <- foxp3All
    sites.loc <- foxp3Promoter
    fit.orig <- foxp3.fit
    sd.est <- cbind(foxp3.long[,c("sex","site")],
                    std=attr(foxp3.fit$residuals, "std"))
  } else if (ggg == "Il10") {
    sites <- il10All
    sites.loc <- il10In3
    fit.orig <- il10.fit
    sd.est <- cbind(il10.long[,c("sex","site")],
                    std=attr(il10.fit$residuals, "std"))
  }
  sd.est <- unique(sd.est)
  tmp <- subset(aggr.rep, gene == ggg, select=c(cols,sites))
  tmp <- melt(tmp, measure.vars=sites, variable.name="site", value.name="pctg")
  tmp <- transform(tmp, r=(pctg - predict(fit.orig, tmp)))
  tmp <- merge(tmp, sd.est)
  tmp <- transform(tmp, r=r/std)
  tmp <- dcast(tmp[,c(cols,"site","r")], ... ~ site, value.var="r")
  tmp <- transform(tmp, r=rowMeans(tmp[,sites.loc]))
  res.rep <- rbind(res.rep, cbind(gene=ggg, tmp[,c(cols,"r")]))
}

### STEP 2: Compute predicted change based on season and pollution level
wdw <- "90"
res.rep <- split(res.rep, res.rep$gene)
rep.out <- NULL
for (nnn in seq_along(res.rep)) {
  ggg <- names(res.rep)[nnn]
  if (ggg == "Foxp3") {
    fit.wdw <- foxp3.adj
    rsvp <- "promoter"
  } else if (ggg == "Il10") {
    fit.wdw <- il10.adj
    rsvp <- "region3"
  }
  fit.wdw <- merge(fit.wdw, subset(aq.wdw, window == wdw))
  rep.wdw <- res.rep[[nnn]]
  rep.wdw <- merge(rep.wdw, subset(aq.wdw, window == wdw))
  for (chem in rownames(POLLUTANTS)) {
    # Recreate original fit; no need to scale pollutants this time
    tmp <- fit.wdw[,c(rsvp,chem,"asthma","season")]
    names(tmp)[1] <- "r"
    fmla <- sprintf("r ~ asthma + %s + season", chem)
    aq.fit <- gls(formula(fmla), tmp, method="ML")
    # Compute predicted change in r
    tmp <- ddply(rep.wdw, .(subject),
                 function(x) {
                   r.hat <- predict(aq.fit,
                                   x[,c("r","asthma",chem,"season")])
                   delta.actual <- c(NA, x$r[-1] - x$r[1])
                   delta.pred <- c(NA, r.hat[-1] - r.hat[1])
                   r.hat <- x$r[1] + delta.pred
                   cbind(x[,c(cols,"r")], delta.actual, delta.pred, r.hat,
                         r0=x$r[1])
                 })
    rep.out <- rbind(rep.out, cbind(gene=ggg, chem=chem, tmp))
  }
}
rep.out <- transform(rep.out, r0=ifelse(visit=="visit1", NA, r0))
res.rep <- rbind(res.rep[[1]], res.rep[[2]])

# How often is the DIRECTION of change predicted correctly?
foo <- subset(rep.out, visit == "visit2")
sum(foo$delta.actual * foo$delta.pred == 0)
mean(foo$delta.actual * foo$delta.pred > 0)
ddply(foo, .(gene), function(x) { mean(x$delta.actual * x$delta.pred > 0) })
ddply(foo, .(gene,chem), function(x) { mean(x$delta.actual * x$delta.pred > 0) })

# Check reduction in RMS error
tmp <- rep.out
# Uncomment following line to discard third visits.
tmp <- subset(rep.out, visit == "visit2")
rep.err <- ddply(tmp, .(gene,chem),
                 function(x) {
                   c(err.base=sqrt(mean(x$delta.actual^2, na.rm=T)),
                     err.pred=sqrt(mean((x$r - x$r.hat)^2, na.rm=T)))
                 })
rep.err <- transform(rep.err, rel.improve=(err.pred-err.base)/err.base)
print(rep.err, digits=4)

# SUPPLEMENTARY FIGURE E5
h <- NULL
for (ggg in genes) {
  tmp <- subset(rep.out, gene == ggg & visit != "visit1")
  tmp <- melt(tmp[,c("subject","chem","visit","r0","r","r.hat")],
              measure.vars=c("r","r.hat"))
  ttl <- (if (ggg == "Foxp3") expression(paste("A. ", italic("Foxp3")))
          else expression(paste("B. ", italic("IL10"))))
  htmp <- xyplot(value ~ r0 | chem, tmp,
                 groups=variable,
                 auto.key=list(columns=2, text=c("actual","predicted")),
                 xlab="first visit", ylab="later visit", main=ttl,
                 layout=c(4,1), scales=list(x=list(alternating=1)),
                 par.settings=list(superpose.symbol=list(pch=c(1,2),
                                                         col=c("black",
                                                               "pink3"))),
                 strip=myStripStyle,
                 panel=function(x, y, groups, subscripts, ...) {
                   panel.xyplot(x, y, groups=groups, subscripts=subscripts, ...)
                   gg <- groups[subscripts]
                   xx <- x[gg == "r"]
                   y1 <- y[gg == "r"]
                   y2 <- y[gg == "r.hat"]
                   panel.segments(xx, y1, xx, y2, ...)
                   panel.abline(a=0,b=1, lty=2, col="gray")
                 })
  h <- append(h, list(htmp))
}
x11(height=7,width=8.5)
#pdf(file="figE5.pdf", height=7,width=8.5)
do.call(grid.arrange, append(h, list(ncol=1)))
#dev.off()

###
### SMOKING DATA
###
df.plot <- NULL
for (gene in genes) {
  if (gene == "Foxp3") {
    tmp <- foxp3.adj[,c("subject","id.visit","promoter")]
  } else if (gene == "Il10") {
    tmp <- il10.adj[,c("subject","id.visit","region3")]
  }
  tmp <- cbind(gene=gene, tmp)
  names(tmp)[4] <- "y"
  df.plot <- rbind(df.plot, tmp)
}
df.plot <- merge(df.plot,
                 data.pub[,c("subject","id.visit","asthma","shs","smokes")])
df.plot <- transform(df.plot,
                     x=(ifelse(shs == "unknown", 3,
                               ifelse(smokes == "yes", 2,
                                      ifelse(shs == "yes", 2, 1)))),
                     grp=ifelse(asthma == "yes", 2, 1))
df.plot <- transform(df.plot, x=x + 0.2 * ifelse(asthma == "yes", 1, -1))
df.plot[which(df.plot$smokes == "yes"), "grp"] <- 3
mdns <- ddply(df.plot, .(gene,x),
              function(z) {
                if (nrow(z) < 2) return(NULL)
                tmp <- quantile(z$y, probs=0.25*(1:3))
                if (nrow(z) < 5) tmp[c(1,3)] <- NA
                data.frame(q1=tmp[1], median=tmp[2], q3=tmp[3])
              })
x11(height=4,width=7)
print(xyplot(y ~ x | gene, df.plot, groups=grp,
             auto.key=list(column=3,
                           text=c("healthy control","asthmatic","smoker")),
             jitter.x=T, grid=list(h=-1,v=0),
             xlab="smoke exposure", ylab="average normalized methylation",
             scales=list(x=list(alternating=1, at=1:3,
                                labels=c("no","yes","unknown"))),
             par.settings=list(superpose.symbol=list(pch=19,
                                                     col=c("lightblue",
                                                           "burlywood",
                                                           "black"))),
             strip=strip.custom(factor.levels=c(Foxp3="A. Foxp3",
                                                Il10="B. IL10")[levels(df.plot$gene)]),
             panel=function(x,y,...) {
               panel.xyplot(x,y,...)
               tmp <- subset(mdns, gene == genes[panel.number()])
               panel.segments(x1=tmp$x-0.07, y1=tmp$median,
                              x2=tmp$x+0.07, y2=tmp$median,
                              col="mediumorchid", lwd=2)
               panel.arrows(x1=tmp$x, y1=tmp$q1,
                            x2=tmp$x, y2=tmp$q3,
                            length=0.04, angle=90, code=3,
                            col="mediumorchid")
               #panel.xyplot(tmp$x, tmp$median, col="red")
             }))

################################################################################
################################################################################
###                                                                          ###
### LOCATIONS                                                                ###
### All the code that requires the subjects' locations, which is not         ###
### publicly available.  The code in this section also requires the          ###
### version of aggr.1 containing dates of visits instead of visit IDs.       ###
###                                                                          ###
################################################################################
################################################################################

# This block is all that is necessary to reproduce FIGURE 2 PANEL A.
loc <- read.csv(file="locations.csv",
                colClasses=c("character","NULL","myDate","numeric","numeric"))
names(loc) <- c("subject","date.visit","x","y")
loc <- transform(loc, subject=as.numeric(sub("-?[CFV].*", "", subject)))
loc <- merge(loc, aggr.1[,1:2])
#loc <- merge(loc, data.cmb[,1:2])
loc <- transform(loc, x=x-COORD.ORIGIN["x"], y=y-COORD.ORIGIN["y"])
Xpairs <- expand.grid(loc=loc$x, sensor=SENSORS$x)
Ypairs <- expand.grid(loc=loc$y, sensor=SENSORS$y)
dist <- sqrt((Xpairs[,1]-Xpairs[,2])^2 + (Ypairs[,1]-Ypairs[,2])^2)
dist <- matrix(dist, ncol=nrow(SENSORS))
colnames(dist) <- rownames(SENSORS)
mindist <- aaply(dist, 1, min)
loc <- cbind(loc, dist, mindist)

### Compute IDW
### NEED_RAW_AQ
# Takes a bit less than 2 minutes on iMac with 3.4 GHz processor
# Smooth air quality data
aq.smth <- ddply(aq.sensor, .(sensor),
                 function(x) {
                   s <- x$sensor[1]
                   z <- dcast(x[,c("date","pollutant","value")],
                              ... ~ pollutant)
                   z <- zoo(z[,-1], order.by=z[,1])
                   z <- merge(z, zoo(, seq(start(z), end(z), "day")))
                   z <- rollapply(z, 7, mean, na.rm=TRUE, fill=NA)
                   z <- data.frame(date=time(z), z, check.names=FALSE,
                                   row.names=NULL)
                   z <- melt(z, id.vars="date", variable.name="pollutant")
                 })
aq.smth <- aq.smth[ complete.cases(aq.smth), ]
aq.smth <- merge(SENSORS, aq.smth)
# Identify the dates that I need.  I need to go back 365 dates for one plot.
date.loc <- ddply(subset(data.pub, loc.good)[,1:2], .(subject,date.visit),
                  function(x) {
                    cbind(x, aq.date=(x$date.visit - seq_len(365)))
                  })
date.loc <- merge(date.loc, loc[,c("subject","date.visit","x","y")])
ds <- unique(date.loc$aq.date)
t0 <- Sys.time()
pb <- txtProgressBar(min=0, max=length(ds), style = 3)
aq.idw <- NULL
# Apparently, one cannot use a date as a loop index.
for (nn in seq_along(ds)) {
  g <- NULL
  for (chem in rownames(POLLUTANTS)) {
    obs <- subset(aq.smth, date == ds[nn] & pollutant == chem,
                  select=c("sensor","x","y","value"))
    g <- gstat(g=g, id=chem, formula=value~1, locations=~x+y, data=obs)
  }
  nd <- subset(date.loc, aq.date == ds[nn])
  tmp <- predict(g, nd, debug.level=0)
  aq.idw <- rbind(aq.idw,
                  cbind(nd[,1:3],
                        tmp[,paste(rownames(POLLUTANTS), "pred", sep=".")]))
  setTxtProgressBar(pb, nn)
}
close(pb)
names(aq.idw) <- sub(".pred", "", names(aq.idw))
print(Sys.time() - t0)

# Now compute averages over windows.
### NEED_RAW_AQ indirectly ... Uses aq.idw created in preceding block
wdws <- c(1,15,30,90,180,365)
aq.wdw <- ddply(aq.idw, .(subject,date.visit),
                function(x) {
                  dv <- x$date.visit[1]
                  z <- NULL
                  for (win in wdws) {
                    tmp <- subset(x, aq.date >= dv - win,
                                  select=rownames(POLLUTANTS))
                    tmp <- as.matrix(tmp)
                    z <- rbind(z, c(window=win, colMeans(tmp)))
                  }
                  z
                })
aq.wdw <- transform(aq.wdw, window=factor(window, levels=wdws))
# Code to replace date of visit with visit ID at end of file

# SUPPLEMENTARY FIGURE E2
# Example plots of IDW function
theme.reducepad <-
  list(layout.heights =
       list(top.padding = 3,
            main.key.padding = 0,
            key.axis.padding = 0,
            axis.xlab.padding = 0,
            xlab.key.padding = 0,
            key.sub.padding = 0,
            bottom.padding = 0.5),
       layout.widths =
         list(#left.padding = 0,
              #key.ylab.padding = 0,
              ylab.right = 2,
              ylab.axis.padding = 0,
              axis.key.padding = 0,
              right.padding = 0))
NX <- 100; NY <- 100
loc.ex <- merge(loc, aggr.1[,1:2])
Xpts <- seq(from=0, to=max(loc.ex$x), length.out=NX)
Ypts <- seq(from=0, to=max(loc.ex$y), length.out=NY)
grd <- expand.grid(x=Xpts, y=Ypts)
d <- as.Date("2014-01-01")
g <- NULL
h <- list()
for (nn in seq_len(nrow(POLLUTANTS))) {
  chem <- rownames(POLLUTANTS)[nn]
  ttl <- aq.labels[nn]
  obs <- subset(aq.smth, date == d & pollutant == chem,
                select=c("sensor","x","y","value"))
  tmp <- idw(value ~ 1, locations=~x+y, data=obs, newdata=grd)
  tmp <- transform(tmp, x=x/1000, y=y/1000)
  h <- append(h,
              list(levelplot(var1.pred ~ x * y, tmp,
                             aspect="iso", col.regions=bpy.colors(),
                             par.settings=theme.reducepad,
                             xlab="east/west (km)", ylab="north/south (km)",
                             ylab.right=aq.units[nn],
                             main=list(ttl, lineheight=0.5))
              + layer(panel.xyplot(xobs, yobs,
                                   pch=21, col="turquoise", fill="transparent"),
                      data=list(xobs=obs$x/1000, yobs=obs$y/1000))
              + layer(panel.xyplot(loc.ex$x/1000, loc.ex$y/1000,
                                   pch=20, cex=0.4,
                                   col="turquoise"))))
}
x11(height=7,width=8)
do.call(grid.arrange, append(h, list(ncol=2)))

################################################################################
################################################################################
###                                                                          ###
### ARCHIVAL CODE                                                            ###
###                                                                          ###
################################################################################
################################################################################
# This code documents the process to create PublicData.csv from the original
# Excel file provided to the analysts.

dir <- FILL IN HERE
MIN_DIST_THRESHOLD <- 10000
setClass('myAltDate')
setAs('character','myAltDate', function(from) as.Date(from, format='%m/%d/%y'))
season <- function(m) {
  s <- cut(as.numeric(m), breaks=c(0,3,6,9,12,13), labels=F, right=F)
  s <- c("winter","spring","summer","autumn","winter")[s]
  s <- factor(s, levels=c("spring","summer","autumn","winter"))
  s
}

### Data from master spreadsheet
tblDefs <- list(
            list(name='subjects',
                 classes=c('character',rep('factor',2),rep('NULL',2),'myDate',
                           'factor','NULL'),
                 naStr=c('')),
            list(name='visits',
                 classes=c('character','factor','myDate',
                           rep('NULL',3),rep('numeric',2),'NULL')),
            list(name='locations',
                 classes=c('character','NULL','myDate','numeric','numeric')),
            list(name='Foxp3',
                 classes=c('character','factor',rep('NULL',2),'myDate',
                           rep('numeric',4),rep('NULL',2),
                           rep('numeric',2),rep('NULL',2),
                           rep('numeric',3),rep('NULL',2),
                           'numeric',rep('NULL',2))),
            list(name='Il10',
                 classes=c('character','numeric','NULL',
                           rep('numeric',3),rep('NULL',2),
                           rep('numeric',3),rep('NULL',2))),
            list(name='IgE',
                 classes=c('character','myAltDate','numeric'),
                 naStr=c('<2','<2.00')),
            list(name='allergy',
                 classes=c('character','NULL','myDate',rep('NULL',4),
                           rep('character',2),rep('NULL',2),
                           'character',rep('NULL',2)),
                 naStr=c('')))

data <- NULL
for (nn in seq_along(tblDefs)) {
  tbl <- tblDefs[[nn]]$name
  print(tbl)
  tmp <- read.csv(file=sprintf('%s/%s.csv', dir, tbl),
                  colClasses=tblDefs[[nn]]$classes,
                  na.strings=(if (is.null(tblDefs[[nn]]$naStr)) "NA"
                              else tblDefs[[nn]]$naStr))
  if (tbl == "subjects") {
    names(tmp) <- c('subject','sex','asthma','DOB','family')
    levels(tmp$asthma) <- c(n='no', y='yes')[levels(tmp$asthma)]
  } else if (tbl == "Foxp3") {
    names(tmp) <- c('subject','visit','date.conversion',
                    foxp3Upstream,foxp3PromA,foxp3PromB,foxp3PromC)
  } else if (tbl == "Il10") {
    names(tmp) <- c('subject','visit',il10In1,il10In3)
  } else if (tbl == "visits") {
    names(tmp) <- c('subject','visit','date.visit','BMI','age')
  } else if (tbl == "locations") {
    names(tmp) <- c('subject','date.visit','x','y')
  } else if (tbl == "IgE") {
    names(tmp) <- c('subject','date.visit','IgE')
  } else if (tbl == "allergy") {
    names(tmp) <- c('subject','date.visit','rhinitis','eczema','asthma')
  }
  tmp <- transform(tmp, subject=as.numeric(sub("-?[CFV].*", "", subject)))
  cat(nrow(tmp), "rows\n")
  data[[tbl]] <- tmp
}
levels(data$subjects$sex) <- c(m="M",f="F")[as.character(levels(data$subjects$sex))]
data.cmb <- merge(data$subjects, data$visits, all=T)
age.calc <- difftime(data.cmb$date.visit, data.cmb$DOB, units="days")
data.cmb <- transform(data.cmb, age=as.numeric(age.calc)/365.25)
data.cmb <- transform(data.cmb, month=format(date.visit, "%m"))
data.cmb <- transform(data.cmb, season=season(month))
# Convert negative methylation values to NA
for (cpg in foxp3All) {
  data$Foxp3[,cpg] <- ifelse(data$Foxp3[,cpg] < 0, NA, data$Foxp3[,cpg])
}
data.cmb <- merge(data.cmb, data$Foxp3, all.y=T)
for (cpg in il10All) {
  data$Il10[,cpg] <- ifelse(data$Il10[,cpg] < 0, NA, data$Il10[,cpg])
}
data.cmb <- merge(data.cmb, data$Il10)
# Standardize allergy info
cat("CHECKING ALLERGY TABLE\n")
data$allergy <- llply(data$allergy,
                      function(x) {
                        if (is.character(x)) {
                          x <- ifelse(is.na(x), "unknown", tolower(x))
                        }
                        x
                      })
data$allergy <- do.call(cbind.data.frame, data$allergy)
data$allergy <- ddply(data$allergy, .(subject),
                      function(x) {
                        for (ccc in c("asthma","rhinitis","eczema")) {
                          if (any(!is.na(x[,ccc]))
                              && any(x[,ccc] == "yes")
                              && any(x[,ccc] != "yes")) {
                            cat(sprintf("Changing %s for %d\n",
                                        ccc, x$subject[1]))
                            x[,ccc] = "yes"
                          }
                        }
                        x
                      })
data$allergy <- transform(data$allergy,
                          asthma=factor(asthma, levels=c("no","yes","unknown")),
                          rhinitis=factor(rhinitis,
                                          levels=c("no","yes","unknown")),
                          eczema=factor(eczema,
                                        levels=c("no","yes","unknown")))
data.cmb <- merge(data.cmb, data$allergy,
                  by=c("subject","date.visit"), all.x=T,
                  suffixes=c("",".allergy"))
# There are simpler ways to do the following, but I want to print the subjects
# that are changed.
cat("CHECKING ASTHMA STATUS AGAINST ALLERGY TABLE\n")
data.cmb <- ddply(data.cmb, .(subject),
                  function(x) {
                    if (any(is.finite(x$asthma.allergy))
                        && any(x$asthma.allergy == "yes", na.rm=T)
                        && any(x$asthma != "yes", na.rm=T)) {
                      cat(sprintf("Changing asthma for %d\n", x$subject[1]))
                      x$asthma = "yes"
                    }
                    x
                  })
data.cmb <- transform(data.cmb, asthma=factor(asthma))
# At this point, the missing values in data$IgE were recorded as "<2".  Set them
# equal to zero.
data$IgE <- transform(data$IgE, IgE=ifelse(is.na(IgE), 0, IgE))
# IgE has multiple measurements for some visits.  I'll just take the first one
# to avoid screwing up the variance.
#table(count(data$IgE, vars=c("subject","date.visit"))$freq)
#foo <- ddply(data$IgE, .(subject,date.visit),
#             function(x) {
#               if (nrow(x) > 1) {
#                 (max(x$IgE)-min(x$IgE))/mean(x$IgE)
#               } else {
#                 NULL
#               })
#foo <- foo[ order(foo$V1,decreasing=T), ]
#subset(data$IgE, subject %in% c(2050,2998))
data$IgE <- ddply(data$IgE, .(subject,date.visit), function(x) { x[1,] })
data.cmb <- merge(data.cmb, data$IgE, all.x=T)
data.cmb[,"visit"] <- NULL

### AT THIS POINT, CREATE loc, USING CODE IN LOCATIONS SECTION ABOVE

# NEED TO SEE WHO HAS LOCATION BEFORE FLAGGING OUTLIERS
data.cmb <- merge(data.cmb,
                  cbind(loc[,1:2],
                        loc.good=(loc$mindist <= MIN_DIST_THRESHOLD)),
                  all=T)
data.cmb <- transform(data.cmb,
                      loc.good=ifelse(is.na(loc.good), FALSE, loc.good))
tmp <- laply(data.cmb[,c("rhinitis","eczema")],
             function(x) { x %in% c("yes","no") })
tmp <- t(tmp)
tmp <- ((rowSums(tmp) == 2) & is.finite(data.cmb$IgE))
data.cmb <- cbind(data.cmb,
                  allFoxp3=complete.cases(data.cmb[,foxp3All]),
                  allIl10=complete.cases(data.cmb[,il10All]),
                  allIgE=tmp)
data.cmb <- transform(data.cmb, isUsed=(is.finite(BMI) & allFoxp3 & loc.good))

### DETAILS OF OUTLIERS
# I tried ccc=4, but it left in 5 points that are clearly separated from the
# gray blobs and that are removed when ccc=3.
for (ccc in c(2:3)) {
  chk <- melt(subset(data.cmb, isUsed,
                     select=c("subject","date.visit","sex",foxp3All)),
              measure.vars=foxp3All)
  chk <- ddply(chk,
               .(variable,sex),
               function(x) {
                 z <- boxplot.stats(x$value, coef=ccc)
                 x <- transform(x,
                                isOutlier=(value < z$stats[1]
                                           | value > z$stats[5]))
               })
  x11(height=4,width=7)
  print(xyplot(value ~ sex | variable, chk, groups=isOutlier,
               layout=c(5,2), as.table=T, jitter.x=T,
               xlab="sex", ylab="percent methylation",
               par.settings=list(superpose.symbol=list(col=c("gray","red"),
                                                       pch=19, cex=0.5)),
               main=sprintf("coef = %.1f", ccc),
               scales=list(y=list(relation="free")),
               strip=strip.custom(factor.levels=cpgPretty(foxp3All))))
}

chk <- ddply(chk, .(subject,date.visit),
             function(x) {
               x <- transform(x, status=ifelse(isOutlier, "outlier", "okay"))
               x <- transform(x, status=as.character(status))
               if (any(x$isOutlier)) {
                 x[x$status=="okay", "status"] <- "badAssoc"
               }
               x
             })
chk <- transform(chk,
                 status=factor(status, levels=c("okay","outlier","badAssoc")))
x11(height=4,width=7)
print(xyplot(value ~ sex | variable, chk, groups=status,
             layout=c(5,2), as.table=T, jitter.x=T,
             xlab="sex", ylab="percent methylation",
             par.settings=list(superpose.symbol=list(col=c("gray","red","pink"),
                                                     pch=19, cex=0.5)),
             scales=list(y=list(relation="free")),
             strip=strip.custom(factor.levels=cpgPretty(foxp3All))))

# Flag outliers
foxp3.good <- transform(chk, foxp3.good=(status == "okay"))
foxp3.good <- unique(foxp3.good[,c("subject","date.visit","foxp3.good")])
data.cmb <- merge(data.cmb, foxp3.good, all.x=T)
data.cmb <- data.cmb[ order(data.cmb$subject,data.cmb$date.visit), ]

### SMOKING DATA
smoke <- read.csv(file=sprintf('%s/smoke.csv', dir, tbl),
                  colClasses=c("numeric", "myDate", "NULL", "character",
                               "NULL"))
names(smoke) <- c("subject","date.visit","shs")
smoke <- transform(smoke, shs=tolower(shs))
smoke <- transform(smoke,
                   shs=ifelse(!is.na(shs) & shs != "yes", "no", shs),
                   smokes=ifelse(is.na(shs), NA,
                                 ifelse(subject == 2073, "yes", "no")))
smoke <- transform(smoke,
                   shs=ifelse(is.na(shs), "unknown", shs),
                   smokes=ifelse(is.na(smokes),
                                 "unknown", as.character(smokes)))
smoke <- transform(smoke,
                   shs=factor(shs, levels=c("no","yes","unknown")),
                   smokes=factor(smokes, levels=c("no","yes","unknown")))
data.cmb <- merge(data.cmb, smoke, all.x=T)

# REMOVE PHI.
# I saved files with dates of visits in them in PrivateData.csv and
# Exposure.csv.sav just in case.
data.cmb <- read.csv(file="PrivateData.csv")
data.cmb <- transform(data.cmb, date.visit=as.Date(date.visit))
data.cmb[,"DOB"] <- NULL
data.cmb <- ddply(data.cmb, .(subject),
                  function(x) { x <- transform(x, id.visit=seq_len(nrow(x))) })
aq.wdw <- read.csv(file="Exposure.csv.sav")
aq.wdw <- transform(aq.wdw, date.visit=as.Date(date.visit))
aq.wdw <- merge(aq.wdw, data.cmb[,c("subject","date.visit","id.visit")])
aq.wdw <- aq.wdw[ with(aq.wdw, order(subject,id.visit)), ]

tmp <- data.cmb
#tmp <- aq.wdw
names.tmp <- names(tmp)
names.tmp[2] <- "id.visit"
tmp <- tmp[,names.tmp[-length(names.tmp)]]
data.cmb <- tmp
#aq.wdw <- tmp

# Create files for distribution; names changed to prevent annoying accidents
write.table(data.cmb, file="PublicData.new", quote=F, row.names=F, sep=",")
write.table(aq.wdw, file="Exposure.new", quote=F, row.names=F, sep=",")
