# Supplementary material for: Exposure to NO2, CO, and PM2.5 is linked to regional DNA methylation differences in asthma
Source: Clin Epigenetics. 2018 Jan 5;10:2. doi: 10.1186/s13148-017-0433-4 (PMC5756438; doi:10.1186/s13148-017-0433-4)
Supplement: Supplementary file 3 — Public data. (CSV 56 kb) [file 13148_2017_433_MOESM3_ESM.csv]

subject	id.visit	sex	asthma	family	BMI	age	month	season	date.conversion	Foxp3.CpG.4506	Foxp3.CpG.4500	Foxp3.CpG.4494	Foxp3.CpG.4484	Foxp3.CpG.138	Foxp3.CpG.126	Foxp3.CpG.77	Foxp3.CpG.65	Foxp3.CpG.58	Foxp3.CpG.15	Il10.CpG.2888	Il10.CpG.2907	Il10.CpG.2921	Il10.CpG.3261	Il10.CpG.3265	Il10.CpG.3281	rhinitis	eczema	asthma.allergy	IgE	loc.good	allFoxp3	allIl10	allIgE	isUsed	foxp3.good	shs	smokes
25	1	F	yes	1025	NA	21.2950034223135	3	spring	2014-08-07	33.88	42.3	41.11	39.57	44.87	78.06	89.3	81.71	85.42	68.01	42.84	48.24	37.62	65.53	64.44	50.94	NA	NA	NA	NA	FALSE	TRUE	TRUE	FALSE	FALSE	NA	NA	NA
67	1	F	yes	1067	22.04	20.9609856262834	3	spring	2013-08-12	NA	49.89	49.56	46.28	50.09	88.31	91.57	85.98	82.18	72.64	26.15	24.5	22.75	45.93	52.68	32.73	NA	NA	NA	277	TRUE	FALSE	TRUE	FALSE	FALSE	NA	NA	NA
67	2	F	yes	1067	31.4888822776	23.3976728268309	8	summer	2015-01-09	NA	43.93	42.29	39.45	39.98	74.87	82.53	77.02	71.44	66.25	22.62	25.19	21.26	54.55	51.07	30.43	yes	no	yes	388	TRUE	FALSE	TRUE	TRUE	FALSE	NA	no	no
85	1	F	yes	85	26.9	20.2436687200548	3	spring	2013-08-12	33.16	44.24	44.18	44.06	52.62	82.19	92.55	85.44	89.79	72.74	25.82	32.3	25.82	44.34	50.88	31.79	unknown	unknown	unknown	8.5	FALSE	TRUE	TRUE	FALSE	FALSE	NA	unknown	unknown
127	1	M	yes	1127	31.9866010952	21.4401095140315	7	summer	2015-01-09	1.79	1.97	1.58	1.18	57.86	77.89	74.95	63.97	62.68	56.54	27.94	29.15	22.2	55.08	55.77	35.52	no	no	yes	814	TRUE	TRUE	TRUE	TRUE	TRUE	TRUE	no	no
132	1	F	yes	1132	17.31	17.9958932238193	3	spring	2013-08-12	31.61	45.08	44.6	45.01	51.81	85.55	85.65	78.5	83.36	69.09	23.96	23.91	19.62	51.83	55.16	36.84	NA	NA	NA	NA	FALSE	TRUE	TRUE	FALSE	FALSE	NA	unknown	unknown
146	1	M	yes	1146	NA	15.8193018480493	3	spring	2015-05-21	3.25	2.35	2.23	0	63.52	82.8	84.14	75.57	75.39	70.2	36.49	37.87	31.14	NA	NA	NA	NA	NA	NA	2442	FALSE	TRUE	FALSE	FALSE	FALSE	NA	NA	NA
166	1	M	yes	1166	16.45	20.1779603011636	4	spring	2013-08-12	2.86	2.54	2.47	1.84	56.05	81.68	85.32	75.26	79.15	67.23	29.2	33.45	23.22	58.83	58.21	45.97	unknown	unknown	yes	102	TRUE	TRUE	TRUE	FALSE	TRUE	TRUE	NA	NA
166	2	M	yes	1166	20.5204546029	22.7323750855578	11	autumn	2015-01-09	4.91	0	0	5.18	61.34	77.49	77.2	67.24	68.61	55.32	25.09	27.46	19.67	48.5	47.3	24.65	no	no	yes	73.8	TRUE	TRUE	TRUE	TRUE	TRUE	TRUE	no	no
186	1	M	yes	1186	NA	19.129363449692	3	spring	2013-08-12	3.04	3.35	3.39	1.74	60.73	77.82	86.91	77.61	77.92	72.25	33.37	37.9	28.34	66.58	62.28	45.2	NA	NA	NA	NA	FALSE	TRUE	TRUE	FALSE	FALSE	NA	NA	NA
201	1	M	yes	1201	23.22	17.9794661190965	3	spring	2014-08-07	1.08	1.31	2.11	0	61.92	77.83	85.4	73.49	82.53	72.92	35.75	38.53	33.84	58.11	59.02	43.77	NA	NA	NA	NA	TRUE	TRUE	TRUE	FALSE	TRUE	TRUE	unknown	unknown
203	1	M	yes	1203	32.77	21.5852156057495	3	spring	2013-08-12	6.1	4.63	2.72	2.14	44.07	70.23	78.58	70.56	70.85	61.65	30.72	32.28	23.2	56.55	56.35	36.94	NA	NA	NA	NA	FALSE	TRUE	TRUE	FALSE	FALSE	NA	unknown	unknown
209	1	M	yes	1209	17.75	17.8699520876112	3	spring	2014-08-07	1.35	0.96	1.55	1.16	55.39	70.69	84.57	73.23	73.51	62.53	24.2	27.16	18.45	47.48	46.12	33.08	NA	NA	NA	NA	FALSE	TRUE	TRUE	FALSE	FALSE	NA	unknown	unknown
229	1	M	yes	1229	17.72	19.3839835728953	3	spring	2013-10-18	2.35	3	2.4	2.46	62.03	78	83.91	69.61	73.7	65.36	43.27	49.41	39.22	48.06	49.43	36.85	unknown	unknown	unknown	470	TRUE	TRUE	TRUE	FALSE	TRUE	TRUE	unknown	unknown
231	1	F	yes	1231	29.7	20.7145790554415	3	spring	2013-08-12	35.79	46.73	44.71	45.72	39.36	76.7	85.63	77.98	71.53	64.9	26.34	30.38	23.02	47.64	49.57	35.41	NA	NA	NA	NA	TRUE	TRUE	TRUE	FALSE	TRUE	TRUE	unknown	unknown
235	1	F	yes	1235	28.1531414801	19.3401779603012	8	summer	2015-01-09	33.96	41.23	42.4	44.68	38.21	80.28	87.59	87.17	80.01	60.59	60.7	62.19	53.94	71.02	69.08	57.33	no	yes	yes	239	TRUE	TRUE	TRUE	TRUE	TRUE	TRUE	no	no
278	1	M	yes	1278	16.9	17.2703627652293	3	spring	2013-08-12	1.94	2.65	2.79	1.55	55.36	72.65	78.11	67.03	71.03	64.3	25.34	26.36	18.94	46.27	49.38	30.18	NA	NA	NA	NA	TRUE	TRUE	TRUE	FALSE	TRUE	TRUE	NA	NA
278	2	M	yes	1278	19.8698223741	20.082135523614	1	winter	2015-02-20	1.47	2.67	1.6	1.64	52.58	72.95	79.7	73.53	71.12	58.52	26.42	28.81	21.63	45.25	51.15	31.45	yes	no	yes	213	TRUE	TRUE	TRUE	TRUE	TRUE	TRUE	no	no
405	1	F	yes	1405	21.53	19.668720054757	4	spring	2013-08-12	38.54	51.02	47.88	45.56	46.94	81.3	87.59	80.93	76.41	64.45	25.53	26.51	21.31	39.58	38.91	25.12	NA	NA	NA	NA	FALSE	TRUE	TRUE	FALSE	FALSE	NA	unknown	unknown
421	1	F	yes	1421	NA	15.7207392197125	4	spring	2013-08-12	31.19	40.56	40.35	40.48	38.64	77.11	88.33	77.44	78.41	68.02	13.24	18.54	13.74	40.87	45.68	30.34	NA	NA	NA	NA	FALSE	TRUE	TRUE	FALSE	FALSE	NA	NA	NA
453	1	F	yes	1453	32.8	18.4613278576318	3	spring	2014-08-07	37.78	42.32	44.97	44.4	47.97	81.19	88.91	82.25	79	67.79	27.47	31.03	23.1	54.44	51.77	36.53	NA	NA	NA	NA	TRUE	TRUE	TRUE	FALSE	TRUE	TRUE	unknown	unknown
463	1	M	yes	1463	17.16	15.0225872689938	3	spring	2013-08-12	2.54	4.02	3.04	2.36	61.92	80.75	85.14	78.67	79.09	72.89	25.68	26.9	22.87	63.42	69.23	42.43	no	no	yes	239	TRUE	TRUE	TRUE	TRUE	TRUE	TRUE	unknown	unknown
463	2	M	yes	1463	19.6656643313	17.223819301848	6	summer	2015-01-09	1.63	1.76	1.63	1.26	39.09	53.22	73.71	59.98	62.64	55.01	29.65	27.52	19.77	38.54	43.93	31.29	no	no	yes	219	TRUE	TRUE	TRUE	TRUE	TRUE	FALSE	no	no
497	1	M	yes	1497	NA	14.6447638603696	8	summer	2015-02-20	2.02	2.19	2.51	1.66	57.54	74.84	80.48	72.95	74.8	68.82	42.82	40.91	37.41	56.4	57.87	42.67	unknown	unknown	unknown	10.1	FALSE	TRUE	TRUE	FALSE	FALSE	NA	NA	NA
497	2	M	yes	1497	19.83	17.2183436002738	3	spring	2014-08-07	1.37	2.86	2.85	1.22	55.24	71.11	81.74	74.1	77.32	70.49	47.34	48.37	43.31	61.85	62.3	52.26	NA	NA	NA	12.5	FALSE	TRUE	TRUE	FALSE	FALSE	NA	unknown	unknown
510	1	F	yes	1510	21.98	15.9014373716632	4	spring	2013-08-12	37.38	39.67	40.67	39.16	56.72	82.54	88.11	75.57	79.81	67.06	26.95	32.79	28.36	68.68	66.66	57.48	NA	NA	NA	NA	FALSE	TRUE	TRUE	FALSE	FALSE	NA	unknown	unknown
558	1	F	yes	1558	18.08	14.5982203969884	4	spring	2013-08-12	39.11	46.1	47.31	43.83	39.77	75.61	86.59	78.68	78.48	65.18	23.49	25.94	19.78	45.9	49.82	37.15	NA	NA	NA	NA	TRUE	TRUE	TRUE	FALSE	TRUE	TRUE	unknown	unknown
620	1	M	yes	1620	25.12	17.637234770705	4	spring	2013-08-12	4.75	4.98	4	2.98	66.41	84.38	88.01	74.11	83.26	69.18	17.32	23.85	15.12	49.24	48.61	38.82	unknown	unknown	yes	42.6	TRUE	TRUE	TRUE	FALSE	TRUE	TRUE	unknown	unknown
625	1	F	yes	1625	21.22	19.3182751540041	4	spring	2013-06-06	36	46	43	42	37.51	79.47	87.8	82.83	77.14	61.64	29.24	29.49	28.87	43.08	50.12	32.65	NA	NA	NA	NA	FALSE	TRUE	TRUE	FALSE	FALSE	NA	unknown	unknown
1013	1	F	no	2113	27.601723042	12.3394934976044	9	autumn	2015-02-20	2.89	4.48	5.98	4.16	59.42	72.93	79.2	71.67	71.15	60.42	31.39	28.16	23.68	48.84	50.6	31.8	no	no	no	133	TRUE	TRUE	TRUE	TRUE	TRUE	FALSE	no	no
1018	1	M	yes	2118	21.975676771	17.1800136892539	4	spring	2013-08-12	2.38	3.92	2.6	1.77	66.08	86.9	83.33	67.29	75.45	67.47	28.38	28.46	21.57	65.58	54.81	53.28	NA	NA	NA	NA	TRUE	TRUE	TRUE	FALSE	TRUE	TRUE	no	no
1021	1	M	no	1021	39.0042365463	17.409993155373	10	autumn	2015-01-09	1.89	1.87	2.77	2.53	57.38	67.64	77.1	67.56	67.31	61.2	24.75	30.7	20.86	54.88	54.42	34.6	no	no	no	36.8	TRUE	TRUE	TRUE	TRUE	TRUE	TRUE	no	no
1022	1	F	yes	2122	22.1187119725	15.4113620807666	5	spring	2014-07-29	35.99	43.74	43.99	42.3	41.62	73.46	87.19	81.86	80.02	64.02	17.96	21.11	14.78	42.87	42.6	24.23	no	no	yes	745	TRUE	TRUE	TRUE	TRUE	TRUE	TRUE	no	no
1026	1	F	no	2126	26	14.6502395619439	9	autumn	2015-05-21	12.3	12.24	14.02	11.5	52.51	80.04	78.95	73.88	72.74	65.96	34.82	34.24	25.92	NA	NA	NA	NA	NA	NA	NA	TRUE	TRUE	FALSE	FALSE	TRUE	FALSE	NA	NA
1026	2	F	no	2126	25.971796515	16.1724845995893	3	spring	2013-08-12	30.94	41.49	45.95	42.06	49.87	84.11	84.38	78.61	73.02	66.37	22.29	21.81	17.59	47.26	50.22	29.12	yes	yes	no	17.2	TRUE	TRUE	TRUE	TRUE	TRUE	TRUE	no	no
1026	3	F	no	2126	26.5537981733	18.3107460643395	5	spring	2014-07-29	32.64	40.57	42.76	41.64	44.11	78.09	88.33	80.98	78.81	69.17	24.48	26.49	18.56	45.92	44.76	29.3	yes	yes	no	78.1	TRUE	TRUE	TRUE	TRUE	TRUE	TRUE	NA	NA
1027	1	F	no	2127	28.1894081275	13.9986310746064	9	autumn	2014-08-07	36.13	44.09	43.11	40.19	47.04	82.28	87.28	79.58	80.98	68.62	19.06	22.77	14.62	41.43	46.31	29.74	yes	no	no	13.6	TRUE	TRUE	TRUE	TRUE	TRUE	TRUE	no	no
1028	1	M	no	2128	17.054505356	17.5687885010267	4	spring	2014-08-07	1.16	1.67	1.56	0.96	55.61	70.87	80.08	68.91	71.91	66.15	22.8	24.88	23.48	50.83	51.94	33.22	no	yes	no	12.6	TRUE	TRUE	TRUE	TRUE	TRUE	TRUE	no	no
1032	1	F	yes	2132	19.976448	14.2559890485969	3	spring	2013-10-18	34.35	39.95	41.1	39.87	53.35	78.93	92.37	73.32	84.2	74.48	36.98	38.7	30.96	62.02	64.23	38.77	NA	NA	NA	NA	TRUE	TRUE	TRUE	FALSE	TRUE	TRUE	unknown	unknown
1037	1	M	no	2137	23.799479167	15.3456536618754	3	spring	2013-08-12	3.44	2.63	2.22	1.92	62.51	82.1	81.33	75.99	79.83	70.31	27.06	28.93	20.63	54.68	55.52	43.6	yes	no	no	122	FALSE	TRUE	TRUE	TRUE	FALSE	NA	no	no
1037	2	M	no	2137	24.5897980816	17.7631759069131	8	summer	2015-01-09	0	0	5.87	0	58.02	73.06	79.45	71.05	69.07	59.16	21.12	26.57	17.79	49.27	46.7	30.63	yes	no	no	127	FALSE	TRUE	TRUE	TRUE	FALSE	NA	NA	NA
1050	1	F	no	2150	18.509322247	17.7221081451061	4	spring	2013-10-18	36.3	45.49	46.53	42.84	48.35	86	94.74	90.28	89.03	85.92	NA	NA	NA	NA	NA	NA	unknown	unknown	unknown	3.3	TRUE	TRUE	FALSE	FALSE	TRUE	TRUE	no	no
1054	1	M	yes	2154	18.802130178	14.5845311430527	4	spring	2013-08-12	2.32	4.67	1.66	2.63	67.29	87.07	90.21	80.99	81.8	74.33	26.53	31.01	25.79	53.24	51.95	36.39	NA	NA	NA	NA	TRUE	TRUE	TRUE	FALSE	TRUE	TRUE	yes	no
1055	1	M	no	1055	22.8764028829	20.4380561259411	10	autumn	2015-01-09	2.18	2.45	2.7	1.6	65.23	82.62	83.53	74.18	74.93	68.24	33.38	34.48	28.71	60.24	68.16	48.09	no	no	no	24.1	TRUE	TRUE	TRUE	TRUE	TRUE	TRUE	no	no
1062	1	M	no	2162	20.9294673739	14.5407255304586	7	summer	2014-08-07	1.81	0.91	2.14	0.98	46.49	83.12	87.29	74.04	84.7	76.43	45.64	43.9	34.28	63.57	62.99	45.29	yes	no	no	40.8	TRUE	TRUE	TRUE	TRUE	TRUE	TRUE	no	no
1064	1	M	no	1064	20.94	15.211498973306	12	winter	2015-02-20	2.97	4.02	4.15	3.41	51.52	76.54	82.77	76	79.03	68.1	35.7	36.71	29.16	66.39	62.9	55.23	NA	NA	NA	NA	TRUE	TRUE	TRUE	FALSE	TRUE	TRUE	NA	NA
1064	2	M	no	1064	21.6923346976	19.0417522245038	10	autumn	2015-01-09	2.27	2.07	1.84	1.64	54.59	72.9	79.93	70.75	70.22	57.12	26.98	30.27	23.68	46.04	46.84	32.78	no	no	no	231	TRUE	TRUE	TRUE	TRUE	TRUE	TRUE	no	no
1069	1	F	no	2169	26.954956005	14.4284736481862	4	spring	2014-08-07	35.5	39.44	42.51	43.18	45.54	78.2	91.55	84.12	86.19	71.61	44.26	41.49	36.14	69.46	65.24	55.9	yes	no	no	9.3	TRUE	TRUE	TRUE	TRUE	TRUE	TRUE	no	no
1074	1	M	no	1074	28.7	12.3093771389459	4	spring	2015-05-21	5.83	3.99	2.35	2.73	82.29	92.37	85.3	86.49	82.73	81.32	36.55	45.66	32.27	NA	NA	NA	NA	NA	NA	NA	TRUE	TRUE	FALSE	FALSE	TRUE	FALSE	NA	NA
1074	2	M	no	1074	30.4779662232	15.8193018480493	10	autumn	2015-01-09	1.81	1.93	2.1	1.75	61.5	78.47	80.13	71.49	65.76	59.05	21.3	23.26	15.95	47.26	47.19	25.19	no	no	no	168	TRUE	TRUE	TRUE	TRUE	TRUE	TRUE	no	no
1083	1	F	no	2183	25.420655567	15.6221765913758	4	spring	2015-02-20	35.63	44.49	42.03	42.56	47.39	83.97	91.31	84.05	79.01	67.66	35.17	33.55	26.94	54.84	56.09	38.43	no	no	no	30.2	TRUE	TRUE	TRUE	TRUE	TRUE	TRUE	no	no
1084	1	M	yes	2184	18.863567649	14.2422997946612	4	spring	2015-02-20	3.65	3.44	3.23	2.86	61.13	79.04	77.93	71.8	72.47	59.34	56.72	57.72	54.2	72.42	71.7	58.38	NA	NA	NA	NA	TRUE	TRUE	TRUE	FALSE	TRUE	TRUE	no	no
1086	1	M	no	2186	21.142857143	14.3572895277207	3	spring	2013-08-12	1.75	1.77	2.19	1.64	65.18	78.84	86.14	81.34	79.93	72.16	30.23	35.2	28.5	60.58	57.65	46.4	no	no	no	33.7	TRUE	TRUE	TRUE	TRUE	TRUE	TRUE	no	no
1086	2	M	no	2186	24.7439040252	16.8678986995209	9	autumn	2015-01-09	1.84	2.04	4.44	0	56.67	77.55	82.71	77.52	73.28	61.09	25.2	28.31	19.19	43.47	44.41	30.42	no	no	no	14.8	TRUE	TRUE	TRUE	TRUE	TRUE	TRUE	NA	NA
1089	1	F	yes	2189	28.243784488	14.6639288158795	4	spring	2015-02-20	28.23	36.88	38.3	37.21	43.79	79.04	87.43	85.73	83.51	68.83	39.03	37.82	35.42	47.21	50.49	33.98	no	no	yes	47.2	TRUE	TRUE	TRUE	TRUE	TRUE	TRUE	yes	no
1091	1	F	no	2191	17.6377952756	15.9972621492129	4	spring	2015-02-20	31.88	44.76	42.74	41.78	47.86	84.87	91.12	86.76	82.46	72.85	65.25	58.87	56.62	75.01	73.61	64.16	no	no	no	7.2	TRUE	TRUE	TRUE	TRUE	TRUE	TRUE	no	no
1091	2	F	no	2191	16.998573997	16.933607118412	3	spring	2013-08-12	38.54	43.34	42.05	40.66	42.14	84.23	88.82	80.36	78.37	68.5	29.82	34.34	27.84	59.03	65.07	53.83	NA	NA	NA	NA	TRUE	TRUE	TRUE	FALSE	TRUE	TRUE	NA	NA
1094	1	F	yes	1094	22.0603537981	15.8767967145791	10	autumn	2015-01-09	36.07	44.28	44.77	44.85	41.96	79.62	86.76	80.81	77.12	59.68	32.88	35.34	27.29	51.33	49.31	41.13	yes	no	yes	20.5	TRUE	TRUE	TRUE	TRUE	TRUE	TRUE	yes	no
1096	1	F	no	2196	24.732724218	16.8021902806297	4	spring	2013-10-18	34.19	41.51	42.12	39.97	3.81	5.96	81.02	72.18	76.06	57.12	26.38	28.61	25.02	54.74	58.51	44.09	no	no	no	0	TRUE	TRUE	TRUE	TRUE	TRUE	FALSE	no	no
1097	1	M	no	2197	17.608779218	14.3353867214237	4	spring	2013-08-12	1.94	2.16	2.7	2.53	64.4	80.09	81.79	73.69	72.21	62.02	23.06	27.76	18.98	60.86	55.9	37.56	no	no	no	19.2	TRUE	TRUE	TRUE	TRUE	TRUE	TRUE	no	no
1174	1	M	no	1074	25.5864968508	13.7056810403833	10	autumn	2015-01-09	1.58	1.81	2.41	3.14	56.55	71.95	79.69	71.39	71.3	62.96	56.16	24.28	16.01	48.42	58.75	25.04	no	no	no	149	TRUE	TRUE	TRUE	TRUE	TRUE	TRUE	no	no
1382	1	F	no	2182	17.63739645	15.6824093086927	10	autumn	2015-02-20	35.06	43.29	44.23	42.56	50.9	82.62	90.57	85.68	82.12	75.84	62.48	58.86	55.44	76.53	79.23	65.87	no	no	no	21.1	TRUE	TRUE	TRUE	TRUE	TRUE	TRUE	no	no
1482	1	F	no	2182	16.229355918	17.5687885010267	10	autumn	2015-02-20	32.29	44.34	42.37	41.89	43.05	85.53	87.04	79.03	76.27	69.03	31.74	33.47	26.03	47.13	50.84	35.59	no	no	no	50.7	TRUE	TRUE	TRUE	TRUE	TRUE	TRUE	no	no
1582	1	F	no	2182	20.9209805	11.0499657768652	4	spring	2015-02-20	30.54	44.24	44.07	44.42	40.25	81.08	84.42	81.91	77.84	65.97	46.73	53.98	44.21	70.89	71.54	52.12	no	no	no	55.8	TRUE	TRUE	TRUE	TRUE	TRUE	TRUE	yes	no
1617	1	F	no	2117	20.511639031	11.1348391512663	3	spring	2014-08-07	39.64	43.01	42.31	40.95	50.01	80.52	90.07	86.91	85.86	65.61	29.08	33.45	21.65	56.59	55.54	36.4	no	no	no	98	TRUE	TRUE	TRUE	TRUE	TRUE	TRUE	no	no
1617	2	F	no	2117	23.6084687965	13.2867898699521	5	spring	2014-07-29	38.75	41.63	43.96	42.79	39.15	75.75	85.01	79.31	77.95	63.33	28.05	31.61	21.82	66.82	71.31	47.42	no	no	no	497	TRUE	TRUE	TRUE	TRUE	TRUE	TRUE	NA	NA
1636	1	F	no	1636	18.3557799857	16.8788501026694	10	autumn	2015-01-09	32.99	47.16	47.77	43.61	39.99	76.5	87.53	80.64	72.65	58.95	25.71	27.94	20.52	49.52	46.66	31.33	no	no	no	17.3	TRUE	TRUE	TRUE	TRUE	TRUE	TRUE	no	no
1682	1	M	no	2182	16.472662722	12.5831622176591	4	spring	2015-02-20	2.34	2.65	2.82	1.72	61.58	82.64	83.89	77.66	80.03	72.61	31.54	38.01	29.35	59	59.32	37.79	no	no	no	NA	TRUE	TRUE	TRUE	FALSE	TRUE	TRUE	yes	no
1717	1	F	yes	2117	31.882521686	12.580424366872	3	spring	2013-10-18	34.56	36.04	39.32	38.34	47.24	81.62	93.47	87.82	87.07	69.39	51.12	56.27	43.83	75.06	76.85	55.87	no	no	yes	38.5	TRUE	TRUE	TRUE	TRUE	TRUE	TRUE	no	no
1717	2	F	yes	2117	36.7596037563	14.7323750855578	5	spring	2014-07-29	NA	35.21	38.02	36.43	49.22	75.92	91.43	85.96	84.79	63.86	44.03	42.05	35.49	60.82	62.07	45.45	no	no	yes	48	TRUE	FALSE	TRUE	TRUE	FALSE	NA	NA	NA
1723	1	M	yes	1723	22.406016	10.9952087611225	11	autumn	2013-10-18	2.9	3.57	4.01	3.22	50.98	96.43	79.8	77.54	75.96	75.01	13.97	24.3	4.23	61.11	60.67	47.02	no	no	yes	49.4	TRUE	TRUE	TRUE	TRUE	TRUE	TRUE	unknown	unknown
1723	2	M	yes	1723	21.1856871828	13.7494866529774	8	summer	2015-01-09	6.7	5.5	8.93	0	59.96	78.33	78.37	75.92	72.05	58.5	21.71	25.03	19.2	46.88	49.51	28.75	no	no	yes	29.6	TRUE	TRUE	TRUE	TRUE	TRUE	FALSE	no	no
1819	1	M	no	2119	17.970177515	16.5311430527036	3	spring	2014-08-07	0	0	1.7	1.22	59.44	82.28	87.32	81.25	83.65	76.96	40.69	40.55	34.49	67.04	64.96	51.7	unknown	unknown	unknown	30.7	TRUE	TRUE	TRUE	FALSE	TRUE	TRUE	NA	NA
1819	2	M	no	2119	22.4641105141	18.7679671457906	6	summer	2015-01-09	1.94	1.86	1.99	1.18	54.07	80.2	80.97	69.58	71.6	62.8	46.17	50.14	43.5	73.43	70.18	55.79	no	no	no	13.7	TRUE	TRUE	TRUE	TRUE	TRUE	TRUE	no	no
1823	1	M	no	1723	39.3942183996	16.3093771389459	10	autumn	2015-01-09	1.84	1.93	2.25	1.59	65.16	80.46	80.08	68.65	68.39	57.3	15.61	15.35	8.1	59.6	44.61	48.76	no	no	no	46.8	TRUE	TRUE	TRUE	TRUE	TRUE	TRUE	no	no
1825	1	M	no	2125	16.805443787	14.1738535249829	4	spring	2014-08-07	1.51	0	1.03	1.01	54.2	69.23	81.52	70.14	73.36	61.32	17.86	17.27	13.65	46.21	43.56	28.94	no	no	no	17.5	TRUE	TRUE	TRUE	TRUE	TRUE	TRUE	no	no
1836	1	M	no	1636	30.1822485207	15.64681724846	10	autumn	2015-01-09	3.19	0	0	2.91	57.84	74.93	81.46	70.49	68.83	58.23	18.1	19.29	18.35	34.13	35.65	20.36	no	no	no	49.1	TRUE	TRUE	TRUE	TRUE	TRUE	TRUE	no	no
1875	1	F	no	2175	19.7189743492	12.8542094455852	4	spring	2013-08-12	33.47	42.81	41.31	41.57	45.54	79.5	87.42	78.25	79.8	63.79	18.88	21.29	16.43	40.75	38.91	28.89	no	no	no	64.3	TRUE	TRUE	TRUE	TRUE	TRUE	TRUE	no	no
1875	2	F	no	2175	19.1803271019	15.2635181382615	9	autumn	2015-01-09	1.08	1.4	1.44	1.61	50.66	70.19	79.14	76.61	67.67	61.47	32.1	37.26	28.01	53.2	57.39	43.17	no	no	no	31.4	TRUE	TRUE	TRUE	TRUE	TRUE	FALSE	NA	NA
1882	1	F	no	2182	26.276425696	15.5564681724846	4	spring	2015-02-20	33.42	39.68	42.25	43.29	41.83	79.76	87.88	82.62	77.73	62.34	39.17	39.6	33.91	55.85	64.02	43.7	no	no	no	24.3	TRUE	TRUE	TRUE	TRUE	TRUE	TRUE	yes	no
1891	1	M	no	2191	17.636864	12.4052019164956	4	spring	2013-10-18	1.13	3.06	1.89	1.32	58.28	78.97	90.53	75.01	85.73	78.82	23.32	25.85	17.58	53.98	54.98	37.71	no	yes	no	NA	TRUE	TRUE	TRUE	FALSE	TRUE	TRUE	no	no
1891	2	M	no	2191	18.1	13.3415468856947	3	spring	2013-10-18	2.46	2.68	2.96	1.72	61.76	79.67	97.18	97.42	98.08	97.2	32.06	33.6	27.86	54.83	58.64	42.67	no	yes	no	27.2	TRUE	TRUE	TRUE	TRUE	TRUE	TRUE	unknown	unknown
1892	1	F	no	2192	19.057057057	11.1266255989049	8	summer	2015-02-20	32.01	42.38	41.93	42.2	44.32	85.15	83.61	79.75	75.33	63.93	42.03	39.79	35.48	64.46	64.54	54.62	no	no	no	1248	TRUE	TRUE	TRUE	TRUE	TRUE	TRUE	no	no
1897	1	F	no	2197	14.564990548	11.2881587953457	4	spring	2013-06-06	38.52	39.65	42.41	38.79	51.2	75.93	92.36	88.66	86.68	74.27	30.66	29.65	23.42	60.19	60.35	43.29	no	no	no	5.2	TRUE	TRUE	TRUE	TRUE	TRUE	TRUE	unknown	unknown
1897	2	F	no	2197	16.0695405613	13.284052019165	4	spring	2014-07-29	37.84	44.28	49.38	42.7	48.36	81.76	87.45	80.97	78.34	68.83	22.04	25.85	19.51	48.65	53.11	26.21	no	no	no	2.4	TRUE	TRUE	TRUE	TRUE	TRUE	TRUE	no	no
1911	1	M	no	1911	19	11.9753593429158	10	autumn	2015-02-20	2.33	3.14	2.97	2.07	56.87	77.76	83.26	70.49	76.76	67.93	46.26	48.48	40.42	56.85	61.38	42.15	no	no	no	39.3	TRUE	TRUE	TRUE	TRUE	TRUE	TRUE	no	no
1918	1	F	yes	2118	40.169349413	13.9575633127995	3	spring	2013-08-12	32.93	39.09	39.57	36.36	44.53	84.97	85.89	69.22	71	67.91	37.79	39.69	31.15	61.62	60.19	46.63	NA	NA	NA	NA	TRUE	TRUE	TRUE	FALSE	TRUE	TRUE	no	no
1921	1	M	yes	2121	18.106051679	13.4072553045859	4	spring	2013-10-18	1.37	2.79	2.25	1.32	45.83	75.1	86.15	78.43	73.24	60.54	15.06	15.72	8.24	52.46	49.05	25.42	no	no	yes	6.2	TRUE	TRUE	TRUE	TRUE	TRUE	TRUE	no	no
1921	2	M	yes	2121	20.380236993	15.5701574264203	6	summer	2015-01-09	2.99	1.33	1.67	1.54	45.71	71.5	77.71	65.56	65.28	46.12	17.83	19.2	13.76	34.05	35.26	23.67	no	no	yes	4.5	TRUE	TRUE	TRUE	TRUE	TRUE	TRUE	NA	NA
1922	1	F	no	2122	18.830357143	11.813826146475	4	spring	2014-08-07	36.65	41.31	43.8	41.84	46.62	82.58	89.23	81.5	82.07	67.88	35.27	38.04	27.46	64.61	64.89	47.79	unknown	unknown	unknown	327	TRUE	TRUE	TRUE	FALSE	TRUE	TRUE	NA	NA
1922	2	F	no	2122	21.8653444627	13.845311430527	5	spring	2014-07-29	39.84	44.63	43.54	43.69	45.5	77.04	84.35	76.69	77.19	64.03	20.11	22.93	17.8	45.93	47.97	25.48	no	no	no	394	TRUE	TRUE	TRUE	TRUE	TRUE	TRUE	no	no
1923	1	M	no	1923	25.74413949	18.0999315537303	10	autumn	2015-01-09	2.5	1.62	1.75	2.37	64.74	79.21	76.98	67.57	65.9	58.84	28.11	32.53	24.94	56.38	56.63	36.11	no	no	no	12.3	TRUE	TRUE	TRUE	TRUE	TRUE	TRUE	no	no
1925	1	F	no	2125	19.850550964	17.2073921971253	4	spring	2013-10-18	35.38	42.68	44.31	42.98	89.39	96.92	97.83	94.6	66.61	1.09	23.37	25.64	20.21	38.53	41.37	30.73	no	no	no	59.7	TRUE	TRUE	TRUE	TRUE	TRUE	FALSE	unknown	unknown
1925	2	F	no	2125	19.1147549394	19.1978097193703	4	spring	2014-07-29	34.42	38.47	40.57	41.08	42.94	77.42	84.17	78.68	75.66	53.39	25.62	25.36	22.47	43.89	43.5	31.09	no	no	no	37.6	TRUE	TRUE	TRUE	TRUE	TRUE	TRUE	no	no
1927	1	M	no	2127	23.233299397	12.0492813141684	4	spring	2013-10-18	1.57	2.34	2.04	1.29	59.07	75.59	72.73	74.04	73.66	63.15	28.15	29.25	16.85	55.84	59.81	39.34	no	yes	no	22.8	TRUE	TRUE	TRUE	TRUE	TRUE	TRUE	no	no
1928	1	M	no	2128	17.573943874	15.6577686516085	4	spring	2014-08-07	1.75	1.81	1.69	1.03	62.93	78.05	84.76	70.23	76.63	65.29	29.29	32.42	20.87	69.11	65.73	44.7	no	no	no	9.6	TRUE	TRUE	TRUE	TRUE	TRUE	TRUE	no	no
1937	1	M	no	2137	NA	11.5564681724846	9	autumn	2015-05-21	2.24	2.18	2.04	1.57	62.5	78.59	80.62	74.01	74.42	65.45	33.91	32.66	25.76	NA	NA	NA	NA	NA	NA	NA	FALSE	TRUE	FALSE	FALSE	FALSE	NA	NA	NA
1937	2	M	no	2137	19.202653486	13.0294318959617	3	spring	2013-08-12	4.31	2.3	2.93	1.59	71.41	84.25	74.41	72.54	54.14	67.26	25.68	28.6	18.16	51.3	47.01	35.53	yes	no	no	313	FALSE	TRUE	TRUE	TRUE	FALSE	NA	no	no
1937	3	M	no	2137	20.9042294604	15.4469541409993	8	summer	2015-01-09	2.47	1.92	3.62	2.02	58.35	69.3	79.35	70.53	69.5	63.88	27.34	30.52	23.57	48.32	47	35.98	yes	no	no	401	FALSE	TRUE	TRUE	TRUE	FALSE	NA	NA	NA
1955	1	F	no	1055	29.4442369728	16.933607118412	10	autumn	2015-01-09	36.86	42.27	46.91	43.79	44.77	76.92	89.2	80.9	76.71	61.74	26.51	28.12	21.55	48.35	46.54	32.49	no	no	no	16.5	TRUE	TRUE	TRUE	TRUE	TRUE	TRUE	no	no
1967	1	F	no	2167	22.304184017	18.1629021218344	6	summer	2015-02-20	1.7	2.74	2.13	1.3	54.18	76.66	86.32	77.49	80.2	72.28	54.1	53.38	52.69	70.1	68.86	59.47	no	no	no	283	TRUE	TRUE	TRUE	TRUE	TRUE	FALSE	no	no
1973	1	M	no	2173	23.490755179	14.5845311430527	8	summer	2015-02-20	1.55	2.87	2.33	2.61	60.19	78.34	78.05	72.89	78.36	67.78	26.02	27.55	22.38	53.41	50.08	35.74	no	yes	no	48.5	TRUE	TRUE	TRUE	TRUE	TRUE	TRUE	no	no
1975	1	M	no	2175	24.7753553414	16.5338809034908	9	autumn	2015-01-09	0	1.92	3.19	0	53.29	69.42	73.54	68.44	61.24	53.19	20.74	23.44	17.81	42.08	48.95	26.35	yes	no	no	317	TRUE	TRUE	TRUE	TRUE	TRUE	TRUE	no	no
1991	1	F	no	2191	18.8313514382	15.5427789185489	3	spring	2013-10-18	36.55	43.68	41.71	42.99	29.55	85.25	92.17	86.91	71.46	73.37	36.74	38.94	32.73	63.81	65.92	53.31	no	no	no	2.4	TRUE	TRUE	TRUE	TRUE	TRUE	TRUE	no	no
1997	1	M	no	2197	17.514350644	11.2881587953457	4	spring	2013-10-18	0	3.32	2.83	2.64	51.58	74.13	88.87	80.75	81.87	74.07	NA	NA	NA	NA	NA	NA	NA	NA	NA	NA	TRUE	TRUE	FALSE	FALSE	TRUE	TRUE	no	no
2004	1	M	no	2204	20.5868426006	12.7556468172485	4	spring	2013-10-18	NA	5.2	4.9	2.83	61.67	81.89	91.69	79.78	89.43	80.13	59.95	59.62	51.39	74.75	73.1	64.26	no	no	no	279	TRUE	FALSE	TRUE	TRUE	FALSE	NA	no	no
2004	2	M	no	2204	21.4004311333	15.0034223134839	7	summer	2015-01-09	NA	NA	NA	NA	65.26	72.41	77.24	69.35	65.83	57.55	21.56	24.28	18.35	36.22	42.43	25.1	no	no	no	89.8	TRUE	FALSE	TRUE	TRUE	FALSE	NA	NA	NA
2005	1	F	yes	2205	36.410670528	14.1081451060917	7	summer	2015-02-20	32.14	40.53	42.68	42.37	38.54	82.76	89.01	82.96	82.24	62.21	44.42	51.15	45.63	74.49	74.63	53.41	no	no	yes	148	TRUE	TRUE	TRUE	TRUE	TRUE	TRUE	no	no
2008	1	M	no	2008	22.7647181997	17.9958932238193	10	autumn	2015-01-09	0	1.65	1.66	0	56.09	77.28	79.9	71.39	70.12	57.19	27.15	29.48	21.7	47.92	46.69	29.25	no	no	no	395	TRUE	TRUE	TRUE	TRUE	TRUE	TRUE	no	no
2011	1	F	no	2211	15.778163556	14.7268993839836	6	summer	2015-02-20	37.91	47.56	45.64	44.69	40.59	81.97	85.93	81.81	74.89	68.47	16.88	20.27	14.91	43.62	49.99	21.74	no	no	no	7.2	TRUE	TRUE	TRUE	TRUE	TRUE	TRUE	no	no
2012	1	M	yes	2212	27.8647412677	20.1177275838467	8	summer	2015-01-09	2.2	2.62	4.86	0	44.64	69.71	79.36	75.79	69.53	57.63	28.06	27.14	24.02	48.86	49.92	32.88	no	no	yes	5.6	TRUE	TRUE	TRUE	TRUE	TRUE	TRUE	no	no
2013	1	F	yes	2213	18.258472222	11.9507186858316	5	spring	2013-10-18	33.98	42.33	42.32	40.57	42.54	82.6	91.99	81.75	81.19	74.04	48.15	47.26	45.1	72.69	74.19	51.38	no	no	yes	384	TRUE	TRUE	TRUE	TRUE	TRUE	TRUE	no	no
2018	1	M	no	2218	20.024157202	15.7426420260096	4	spring	2013-06-06	3.55	3.91	2.94	2.58	59.77	79.28	84.17	75.52	73.82	62.75	27.78	30.28	23.75	50.43	51.53	43.49	yes	no	no	708	TRUE	TRUE	TRUE	TRUE	TRUE	TRUE	no	no
2019	1	M	no	2219	25.247321563	16.249144421629	6	summer	2015-02-20	2.92	4.73	3.58	3.4	56.7	80.59	84.34	76.65	75.91	67.74	49.55	50.64	41.32	62.92	64.66	46.31	no	no	no	147	TRUE	TRUE	TRUE	TRUE	TRUE	TRUE	no	no
2020	1	F	no	2220	26.792842019	13.1854893908282	6	summer	2015-02-20	34.23	42.93	42.63	40.89	43.03	83.86	87.16	78.76	74.51	64.28	41.97	44.34	39.85	58.37	56.17	45.31	no	no	no	NA	TRUE	TRUE	TRUE	FALSE	TRUE	TRUE	no	no
2024	1	M	no	2224	22.2783741477	17.5003422313484	8	summer	2015-01-09	4.4	4.65	5.63	0	56.31	69.81	75.16	71.06	65.93	56.14	18.94	20.78	15.38	33.81	41.38	22.14	no	no	no	70	TRUE	TRUE	TRUE	TRUE	TRUE	TRUE	yes	no
2027	1	M	yes	2227	30.162970975	15.2361396303901	6	summer	2015-02-20	2.22	3.67	2.94	2.53	57.4	78.58	84.25	75.93	81.14	71.88	45.61	44.85	40.37	67.12	70.89	47.72	no	no	yes	911	TRUE	TRUE	TRUE	TRUE	TRUE	TRUE	no	no
2028	1	M	yes	2228	33.20026732	13.2758384668036	6	summer	2015-02-20	2.08	2.78	2.64	2.86	46.62	71.32	76.93	68.76	62.53	54.39	26.18	24.62	18.22	38.48	35.89	26.39	no	no	yes	59.3	TRUE	TRUE	TRUE	TRUE	TRUE	TRUE	no	no
2030	1	F	no	2230	29.514752	13.2977412731006	6	summer	2015-02-20	36.9	45.18	45.15	41.44	51.8	83.75	90.87	86.05	85.47	72.3	40.02	45.98	34.77	65.91	60.91	44.76	no	no	no	286	TRUE	TRUE	TRUE	TRUE	TRUE	TRUE	no	no
2031	1	F	no	2231	30.538078	16.3011635865845	3	spring	2013-08-12	31.8	41.25	39.66	37.28	41.29	77.8	91.34	87	84.09	72.86	39.52	39.93	32.9	48.09	47.58	41.36	no	yes	no	221	TRUE	TRUE	TRUE	TRUE	TRUE	TRUE	yes	no
2031	2	F	no	2231	32.6225642805	18.5297741273101	6	summer	2015-01-09	34.64	41.74	44.78	41.45	38.26	73.73	81.23	71.43	69.06	56.45	20.02	23.35	19.78	38.11	43.25	20.37	no	yes	no	76.4	TRUE	TRUE	TRUE	TRUE	TRUE	TRUE	NA	NA
2034	1	M	no	2034	20.443895748	14.3107460643395	6	summer	2015-02-20	2.64	3.35	4.43	2.92	64.36	80.06	80.7	70.18	71.88	63.95	38.38	40.56	32.8	55.07	54	40.72	unknown	unknown	unknown	139	TRUE	TRUE	TRUE	FALSE	TRUE	TRUE	unknown	unknown
2035	1	F	yes	2235	44.452392578	18.984257357974	5	spring	2015-02-20	38.88	35.06	40.17	39.21	75.07	88.47	64.87	56.19	56.98	47.06	63.59	55.92	44.34	78.89	82.12	48.35	no	no	yes	353	TRUE	TRUE	TRUE	TRUE	TRUE	FALSE	no	no
2037	1	M	no	2237	29.576714644	14.2751540041068	6	summer	2015-02-20	2.05	3.04	2.88	2.46	49.6	72.26	82.84	75.07	74.05	61.09	23.37	22.52	17.61	46	52.06	28.07	no	no	no	33.2	TRUE	TRUE	TRUE	TRUE	TRUE	TRUE	no	no
2038	1	F	yes	2238	31.923339844	15.5865845311431	6	summer	2015-02-20	35.33	41.68	42.03	40.03	41.57	79.61	86.67	81.3	80.05	63.61	40.5	42.6	35.66	57.72	53.12	44.98	no	no	yes	5.3	TRUE	TRUE	TRUE	TRUE	TRUE	TRUE	no	no
2040	1	M	no	2240	27.459287302	13.3552361396304	7	summer	2015-02-20	2.84	3.56	3.43	2.62	58.76	73.15	81.98	74.49	72.61	62.71	31.28	38.5	30.86	57.23	58.4	40.79	NA	NA	NA	NA	TRUE	TRUE	TRUE	FALSE	TRUE	TRUE	no	no
2041	1	M	no	2241	20.8411740663	19.7672826830938	6	summer	2015-01-09	2.02	1.71	2.31	1.11	58.98	74.43	79.59	64.19	66.43	58.89	29.28	31.26	26.88	36.56	45.64	28.93	no	no	no	46.6	TRUE	TRUE	TRUE	TRUE	TRUE	TRUE	no	no
2043	1	F	no	2243	21.8248066627	19.3894592744695	4	spring	2014-07-29	33.39	42.91	43.54	44.88	45.41	82.73	87.37	79.38	86.1	66.17	48.49	50.57	43.08	66.18	65.63	51.87	no	no	no	116	TRUE	TRUE	TRUE	TRUE	TRUE	TRUE	no	no
2049	1	M	no	2249	20.752482853	18.0451745379877	7	summer	2015-05-21	2.51	1.42	1.76	1.24	55.88	79.04	79.05	75.99	74.2	61.14	35.09	35.44	29.23	NA	NA	NA	no	no	no	608	TRUE	TRUE	FALSE	TRUE	TRUE	TRUE	no	no
2050	1	M	yes	2250	24.215921025	16.870636550308	7	summer	2013-10-18	1.59	3.14	2.39	1.86	53.56	74.76	83.75	72.67	75.41	63.34	26.97	27.8	20.36	59.84	61.96	47.26	no	no	yes	397	TRUE	TRUE	TRUE	TRUE	TRUE	TRUE	no	no
2050	2	M	yes	2250	28.557850425	19.9753593429158	9	autumn	2015-01-09	0	1.72	5.05	0	43.29	65.6	75.85	62.87	59.66	51.19	15.73	17.97	12.05	32.98	36.91	21.43	no	no	yes	1340	TRUE	TRUE	TRUE	TRUE	TRUE	TRUE	NA	NA
2051	1	F	no	2251	22.403095734	9.70020533880903	8	summer	2013-10-18	34.41	40.08	40.68	39.16	39.42	74.32	87.64	80.07	78.09	66.39	22.16	25.82	21.04	36.15	44.12	30.25	no	no	no	24.8	TRUE	TRUE	TRUE	TRUE	TRUE	TRUE	no	no
2055	1	M	no	2255	19.939667087	15.2963723477071	9	autumn	2013-08-12	3.73	2.93	3.8	2.06	58.97	77.67	83.31	76.19	75.41	63.41	30.68	35.2	28.07	69.17	64.02	55.91	no	no	no	894	TRUE	TRUE	TRUE	TRUE	TRUE	TRUE	no	no
2056	1	M	yes	2256	21.110595703	14.90212183436	4	spring	2013-08-12	1.8	2.28	2.06	1.98	57.24	75.67	84.83	78.74	77.89	67.4	35.18	34.62	28.73	62.37	64.49	47.5	no	no	yes	34.2	TRUE	TRUE	TRUE	TRUE	TRUE	TRUE	no	no
2057	1	F	yes	2257	26.393284421	17.2292950034223	8	summer	2015-02-20	32.99	40.98	43.94	40.42	42.13	78.06	87.45	81.3	71.22	69.2	32.07	33.45	26.59	47.26	50.89	35.57	unknown	unknown	unknown	428	TRUE	TRUE	TRUE	FALSE	TRUE	TRUE	unknown	unknown
2060	1	M	no	2260	28.808939312	16.1971252566735	9	autumn	2015-02-20	2.51	2.95	3.08	3.16	52.87	75.28	80.81	68.5	69.65	58.46	37.52	36.93	28.33	51.76	53.9	34.85	no	unknown	no	2.1	TRUE	TRUE	TRUE	FALSE	TRUE	TRUE	no	no
2064	1	F	yes	2264	26.792842019	15.9534565366188	10	autumn	2015-02-20	36.76	47.77	44.15	41.67	46.14	83.17	87.73	84.17	82.3	69.87	42.73	40.19	39.06	57.99	61.5	42.66	no	no	yes	6.6	TRUE	TRUE	TRUE	TRUE	TRUE	TRUE	no	no
2065	1	M	no	2265	21.7942065261	21.6125941136208	7	summer	2015-01-09	2.26	1.25	1.93	1.36	46.77	71.96	77.35	65.04	62.56	50.59	16.92	21.97	13.22	35.17	36.83	22.57	no	no	no	0	TRUE	TRUE	TRUE	TRUE	TRUE	TRUE	no	no
2066	1	F	no	2266	NA	15.7207392197125	4	spring	2013-10-18	36.14	44.4	43.75	41.58	34.42	77.1	92.16	88.83	86.35	66.74	26.49	25.09	18.78	50.16	53.72	34.66	yes	unknown	unknown	3.3	TRUE	TRUE	TRUE	FALSE	FALSE	NA	NA	NA
2066	2	F	no	2266	20.5796215689	17.7494866529774	4	spring	2014-07-29	36.93	43.05	43.15	42.91	39.58	74.78	85.26	65.94	74.35	59.74	25.65	27.28	17.42	42.74	48.69	30.24	yes	no	no	0	TRUE	TRUE	TRUE	TRUE	TRUE	TRUE	no	no
2068	1	F	no	2268	20.5882352941	19.6632443531828	4	spring	2014-07-29	31.06	39.76	42.66	41.25	43.82	71.91	88.38	81.42	80.54	67.54	38.73	43.22	33.83	63.25	59.84	46.69	no	no	no	28.4	TRUE	TRUE	TRUE	TRUE	TRUE	TRUE	no	no
2069	1	M	yes	2269	19.459553883	13.2375085557837	10	autumn	2014-08-07	1.48	0	1.39	1.35	69.01	79.98	87.22	76.93	82.35	76.43	55.03	53.2	45.86	80.46	72.33	58.16	yes	no	yes	5.8	TRUE	TRUE	TRUE	TRUE	TRUE	TRUE	no	no
2070	1	M	no	2270	18.826402016	15.337440109514	11	autumn	2013-10-18	28.42	29.37	24.5	24.14	61.73	83.6	86.62	76.29	83.6	78.24	61.09	64.64	60.58	89.46	88.84	77.73	no	no	no	9.3	TRUE	TRUE	TRUE	TRUE	TRUE	FALSE	no	no
2071	1	F	no	2271	24.222924447	18.8446269678303	9	autumn	2015-01-09	31.87	41.16	42.46	45.88	27.93	63.62	82.56	74.17	73.36	58.41	16.45	22.04	16.04	41.12	42.32	24.9	no	no	no	81.1	TRUE	TRUE	TRUE	TRUE	TRUE	TRUE	no	no
2072	1	M	no	2272	18.1851245681	18.8227241615332	8	summer	2015-01-09	1.62	2.28	3.53	0	52.84	67.16	77.64	69.83	69.39	58.13	24.05	28.14	22.17	46.74	56.3	30.74	no	no	no	12.2	TRUE	TRUE	TRUE	TRUE	TRUE	TRUE	no	no
2073	1	F	no	2273	33.474114948	18.2751540041068	11	autumn	2015-02-20	40.81	48.47	48.87	47.8	40.88	83.23	87.51	86.37	81.5	70.37	43.72	47.96	40.2	54.58	58.85	50.72	no	no	no	16.2	TRUE	TRUE	TRUE	TRUE	TRUE	TRUE	no	yes
2076	1	M	no	2276	26.98482444	16.643394934976	10	autumn	2013-08-12	1.94	2.23	2.02	1.73	57.11	78.84	80.66	74.25	69.85	63.37	26.14	29.69	23.96	54.18	53.32	35.55	yes	no	no	24.5	TRUE	TRUE	TRUE	TRUE	TRUE	TRUE	no	no
2077	1	M	no	2277	20.2464	12.5475701574264	11	autumn	2013-08-12	3.77	2.71	3.28	1.98	66.01	81.57	83.31	70	72.29	71.24	26.71	29.98	23.95	62.69	64.92	43.83	no	no	no	41.9	TRUE	TRUE	TRUE	TRUE	TRUE	TRUE	no	no
2082	1	F	yes	2282	23.3999644	10.0424366872005	11	autumn	2013-10-18	34.42	41.57	42.09	34.23	45.66	90.37	92.91	87.17	83.71	76.22	31.47	40.65	33.38	49.35	66.67	28.81	yes	no	yes	23.8	TRUE	TRUE	TRUE	TRUE	TRUE	TRUE	no	no
2082	2	F	yes	2282	21.6872327558	12.8186173853525	8	summer	2015-05-21	33.16	40.89	43	42.64	48.96	78.64	83.61	78.82	71.98	66.51	24.75	26.18	19.7	NA	NA	NA	yes	no	yes	13.2	TRUE	TRUE	FALSE	TRUE	TRUE	TRUE	NA	NA
2085	1	M	no	2285	22.665511447	14.5571526351814	11	autumn	2013-08-12	1.92	2.72	1.5	1.87	62.19	78.58	81.73	72.22	73.52	68	28.87	29.35	26.92	64.99	61.14	47.38	yes	no	no	562	FALSE	TRUE	TRUE	TRUE	FALSE	NA	no	no
2087	1	F	no	2287	24.705341696	16.0355920602327	11	autumn	2014-08-07	1.12	1.23	1.2	0.82	62.12	81.1	89.81	83.63	87.26	80.17	52.69	57.92	44.12	77.97	75.62	63.32	no	yes	no	0	TRUE	TRUE	TRUE	TRUE	TRUE	FALSE	unknown	unknown
2087	2	F	no	2287	26.8750674783	18.4312114989733	4	spring	2014-07-29	35.37	49.14	45.07	42.96	44.49	72.18	87.01	80.78	70.68	70.11	24.21	28.5	22.45	50.76	52.79	29.74	no	yes	no	0	TRUE	TRUE	TRUE	TRUE	TRUE	TRUE	no	no
2134	1	F	no	2034	28.4453411829	12.5612594113621	11	autumn	2015-01-09	36.5	45.08	46.98	42.96	40.57	75.31	85.56	79.08	76.96	60.37	37.31	38.65	34.74	58.94	58.08	41.69	no	no	no	5.3	TRUE	TRUE	TRUE	TRUE	TRUE	TRUE	no	no
2608	1	M	no	2008	19.3956846349	14.0807665982204	10	autumn	2015-01-09	1.88	1.66	1.65	1.41	60.85	76.12	80.98	73.04	77.29	66.49	26.26	26.76	22.58	44.06	48.38	28.06	no	no	no	81.6	TRUE	TRUE	TRUE	TRUE	TRUE	TRUE	no	no
2665	1	M	no	2265	21.877273723	10.9787816563997	11	autumn	2013-08-12	2.13	2.25	2.6	1.1	58.56	77.95	81.06	70.72	73.27	61.4	23.37	26.68	19.07	48.92	53.8	30.56	no	no	no	21.9	TRUE	TRUE	TRUE	TRUE	TRUE	TRUE	no	no
2665	2	M	no	2265	22.7405299101	11.4140999315537	4	spring	2013-10-18	2.52	2.49	2.75	1.83	56.48	74.95	84.29	69.61	75.26	64.68	26.42	28.8	23.77	43.26	38.11	30.17	no	no	no	27	TRUE	TRUE	TRUE	TRUE	TRUE	TRUE	NA	NA
2665	3	M	no	2265	22.4090936595	13.45106091718	4	spring	2014-07-29	1.16	1.55	0.98	1.56	53.93	74.34	81.32	71.51	72.71	65.62	31.22	32.76	27.85	47.11	50.65	32.98	no	no	no	25.1	TRUE	TRUE	TRUE	TRUE	TRUE	TRUE	NA	NA
2708	1	F	no	2008	22.5554273997	15.1184120465435	10	autumn	2015-05-21	31.5	42.21	42.15	41.97	45.71	86.77	86.45	81.51	80.84	68.86	28	28.38	23.63	NA	NA	NA	no	no	no	39.5	TRUE	TRUE	FALSE	TRUE	TRUE	TRUE	no	no
2808	1	F	no	2008	20.498276357	12.7337440109514	5	spring	2015-05-21	38.58	44.06	43.39	43.81	45.42	86.25	82.76	76.06	61.75	65.14	34.02	32.24	28.07	NA	NA	NA	no	no	no	50.4	TRUE	TRUE	FALSE	TRUE	TRUE	TRUE	NA	NA
2808	2	F	no	2008	20.8116545265	16.1232032854209	10	autumn	2015-01-09	38.56	41.74	47.83	44.25	44.35	79.71	82.87	72.54	76.25	61.25	26.19	26.56	21.85	32.79	42.88	23.76	no	no	no	44.8	TRUE	TRUE	TRUE	TRUE	TRUE	TRUE	no	no
2846	1	F	yes	2246	21.744579082	10.5379876796715	7	summer	2013-08-12	45.42	53.11	46.59	41.96	44.92	83.8	87.48	79.79	84.09	61.95	47.07	43.56	37.62	63.21	63.12	51.38	no	no	yes	76.6	TRUE	TRUE	TRUE	TRUE	TRUE	TRUE	no	no
2846	2	F	yes	2246	22.1534331297	11.2607802874743	4	spring	2013-10-18	30.8	45.09	43.27	41.75	46.32	81.6	92.39	85.44	87.79	66.17	31.22	32.98	27.1	55.02	55.99	46.93	NA	NA	NA	NA	TRUE	TRUE	TRUE	FALSE	TRUE	TRUE	NA	NA
2849	1	F	no	2249	22.2287804576	15.6002737850787	4	spring	2013-08-12	46.46	51.71	45.4	40.84	39.05	81.47	88.66	83.49	81.55	69.29	36.51	38.24	32.14	63.08	59.1	49.21	NA	NA	NA	NA	TRUE	TRUE	TRUE	FALSE	TRUE	TRUE	no	no
2865	1	M	no	2265	30.527849773	14.4941820670773	11	autumn	2013-10-18	2.19	2.58	2.13	1.77	67.49	80.66	90.39	76.27	82.35	68.13	NA	NA	NA	14.24	38.15	11.7	no	no	no	8.3	TRUE	TRUE	FALSE	TRUE	TRUE	TRUE	NA	NA
2865	2	M	no	2265	30.8535532195	14.9295003422313	4	spring	2013-10-18	1.81	2.42	4.03	1.88	52.45	75.67	82.03	72.51	73.21	64.78	28.41	29.78	18.12	63.68	62.83	48.2	no	no	no	6.1	TRUE	TRUE	TRUE	TRUE	TRUE	TRUE	no	no
2865	3	M	no	2265	26.124116054	16.9664613278576	4	spring	2014-07-29	0	0	1.59	1.54	53.91	71.32	80.26	69.12	70.08	61.76	30.26	31.92	23.81	51.73	55.85	33.44	no	no	no	6.2	TRUE	TRUE	TRUE	TRUE	TRUE	TRUE	NA	NA
2867	1	M	no	2267	19.49443344	11.9671457905544	4	spring	2013-10-18	2.36	3.08	4.68	2.83	58.08	77.86	77.78	76.34	71.01	62.73	44	48.03	39.87	59.98	59.22	43.52	no	no	no	76.7	TRUE	TRUE	TRUE	TRUE	TRUE	TRUE	no	no
2868	1	M	no	2268	22.3629586194	14.0835044490075	4	spring	2014-07-29	2.17	1.62	2.27	1.61	51.33	74.79	84.78	75.68	78.16	67.72	29.05	32.03	25.33	54.59	58.67	33.99	no	no	no	104	TRUE	TRUE	TRUE	TRUE	TRUE	TRUE	no	no
2873	1	F	yes	2273	20.838877126	13.7248459958932	11	autumn	2013-10-18	29.5	37.59	38.36	37.96	44.99	79.26	90.77	89.33	84.87	78.71	36.02	34.31	34.26	NA	NA	NA	no	no	yes	19	TRUE	TRUE	FALSE	TRUE	TRUE	TRUE	no	no
2898	1	F	no	2298	22.325897921	11.1101984941821	11	autumn	2013-06-06	26.33	29.46	29.18	27.11	41.81	78.53	89.17	83.7	79.89	68.56	28.82	30.88	24.92	68.71	70.51	61.64	no	no	no	63.6	TRUE	TRUE	TRUE	TRUE	TRUE	FALSE	no	no
2904	1	F	no	2204	16.9787783965	11.0335386721424	4	spring	2013-08-12	32.89	45.04	46.16	44.45	40.36	83.65	84.66	79.31	75.77	64.93	22.05	25.77	18.46	49.02	48.96	30.71	no	no	no	13.7	TRUE	TRUE	TRUE	TRUE	TRUE	TRUE	no	no
2904	2	F	no	2204	21.7969985726	13.2813141683778	7	summer	2015-01-09	33.52	42	44.57	44.66	39.36	78.7	81.05	73.99	73.73	59.08	29.75	30.73	24.09	49.86	45	33.15	no	no	no	17.2	TRUE	TRUE	TRUE	TRUE	TRUE	TRUE	NA	NA
2908	1	F	no	2008	24.8301193756	17.0841889117043	10	autumn	2015-01-09	35.81	44.76	47.83	45.22	40.29	76.11	84.33	74.85	75	62.33	29.6	29.19	25.59	44.22	48.15	35.51	no	no	no	67	TRUE	TRUE	TRUE	TRUE	TRUE	TRUE	no	no
2911	1	F	no	2211	23.049180328	12.8405201916496	6	summer	2013-08-12	31.49	34.05	34.16	27.88	54.36	84.97	89.03	84.14	80.86	69.22	27.48	28.95	23.75	55.44	59.97	39.01	no	no	no	7.4	TRUE	TRUE	TRUE	TRUE	TRUE	FALSE	no	no
2912	1	M	yes	2212	22.121088515	13.4976043805613	5	spring	2015-05-21	2.47	2.62	0	1.64	52.54	68.92	80.52	71.48	69.31	59.38	21.32	22.52	15.32	47.93	42.92	46.68	NA	NA	NA	NA	TRUE	TRUE	TRUE	FALSE	TRUE	TRUE	no	no
2922	1	F	yes	2222	17.275898595	16.0465434633812	9	autumn	2013-10-18	29.84	44.02	43.52	38.63	43.23	78.37	91.04	84.25	92	76.11	30.78	30.43	24	52.8	55.42	47.36	no	no	yes	109	TRUE	TRUE	TRUE	TRUE	TRUE	TRUE	yes	no
2922	2	F	yes	2222	18.0014193925	18.570841889117	4	spring	2014-07-29	30.71	46.8	43.55	39.79	45.15	82.52	88.26	83.25	84.75	74.13	22.84	25.12	17.71	49.98	56.91	30.96	no	no	yes	62.8	TRUE	TRUE	TRUE	TRUE	TRUE	TRUE	NA	NA
2931	1	M	no	2231	36.027835588	13.6509240246407	3	spring	2013-10-18	2.38	2.88	2.86	2.5	56.32	73.24	91	82.56	82.41	75.91	34.21	34.37	28.71	51.49	58.49	37.69	no	no	no	67.9	TRUE	TRUE	TRUE	TRUE	TRUE	TRUE	yes	no
2931	2	M	no	2231	42.2273032495	15.8795345653662	6	summer	2015-01-09	2.49	2.04	2.51	1.71	53.62	71.67	78.6	64.84	63.04	52.27	19.28	20.48	15.91	41.01	41.7	24.54	no	no	no	261	TRUE	TRUE	TRUE	TRUE	TRUE	TRUE	NA	NA
2941	1	F	no	2241	19.1293035273	18.4640657084189	9	autumn	2015-01-09	33.6	44.33	45.02	45.55	42.65	83.88	82.71	73.74	73.12	58.95	25.21	24.52	22.21	40.49	45.49	26.37	no	no	no	51.9	TRUE	TRUE	TRUE	TRUE	TRUE	TRUE	no	no
2946	1	M	no	2246	24.4	15.170431211499	7	summer	2013-08-12	3.33	3	3.68	2.26	65.8	82.69	82.96	78.07	76.52	68.25	37.07	36.54	34.67	57.66	65.14	47.38	no	no	no	138	TRUE	TRUE	TRUE	TRUE	TRUE	TRUE	no	no
2946	2	M	no	2246	24.420906814	15.895961670089	4	spring	2013-10-18	1.76	2.8	2.14	1.83	60.42	75.39	92	88.93	87.38	78.2	38.51	35.64	34.03	64.33	69.35	46.27	unknown	unknown	unknown	102	TRUE	TRUE	TRUE	FALSE	TRUE	TRUE	NA	NA
2949	1	F	no	2249	25.0206960827	17.4072553045859	3	spring	2013-08-12	34.32	44.64	42.76	41.71	51	85.6	90.31	80.53	82.11	68.54	19.73	24.53	17.51	57.6	57.66	44.89	no	no	no	38.7	TRUE	TRUE	TRUE	TRUE	TRUE	TRUE	no	no
2953	1	F	yes	2253	22.8410523314	10.0041067761807	8	summer	2013-08-12	44.09	41.43	41.74	37.76	46.11	83.14	87.23	79.81	77.54	67.89	25.19	27.15	21.33	58.35	62.65	41.54	no	no	yes	111	TRUE	TRUE	TRUE	TRUE	TRUE	TRUE	no	no
2957	1	F	no	2257	25.27993056	14.6913073237509	8	summer	2013-10-18	30.9	40.4	40.08	40.26	45	67.02	91.95	85.76	87.35	75.61	36.93	40.57	32.03	53.22	62.97	43.32	no	no	no	1543	TRUE	TRUE	TRUE	TRUE	TRUE	TRUE	no	no
2965	1	F	no	2265	21.1457260497	16.145106091718	4	spring	2013-08-12	NA	42.78	43.74	38.73	45.23	80.98	86.42	80.02	75.06	68.58	22.92	25.66	17.74	51.14	50.31	39.28	no	no	no	13.6	TRUE	FALSE	TRUE	TRUE	FALSE	NA	no	no
2965	2	F	no	2265	21.307334194	18.1820670773443	4	spring	2014-07-29	NA	40.46	44.48	43.72	43.29	76.26	85.42	78.09	72.64	63.03	30.45	35.36	29.63	55.34	55.11	38.82	no	no	no	12.2	TRUE	FALSE	TRUE	TRUE	FALSE	NA	NA	NA
2966	1	F	yes	2266	21.3526986807	14.4476386036961	4	spring	2013-08-12	47.68	55.02	50.57	46.58	38.79	81.19	87.29	78.25	80.53	64.39	25.99	31.59	20.86	59.2	60.4	45.18	yes	yes	yes	415	TRUE	TRUE	TRUE	TRUE	TRUE	TRUE	no	no
2966	2	F	yes	2266	17.1102507285	16.4791238877481	4	spring	2014-07-29	34.24	45.18	47.95	46.54	41.98	78.52	87.57	78.68	82.68	63.92	21.93	23.91	17.15	44.6	53.22	26.14	yes	yes	yes	700	TRUE	TRUE	TRUE	TRUE	TRUE	TRUE	NA	NA
2967	1	F	no	2267	21.4	15.3730321697467	4	spring	2013-06-06	19.88	26.73	29.84	29.17	45.22	76.98	45.29	44.33	43.69	13.28	43.79	41.9	39.47	83.41	81.79	65.1	no	yes	no	31.7	TRUE	TRUE	TRUE	TRUE	TRUE	FALSE	no	no
2968	1	M	no	2268	24.4812793792	18.0835044490075	4	spring	2014-07-29	1.35	1.12	1.31	1.13	51.79	68.97	81.24	70.77	70.41	61.42	29.12	30.72	23.16	54.49	53.92	36.85	no	no	no	182	TRUE	TRUE	TRUE	TRUE	TRUE	TRUE	no	no
2972	1	F	no	2272	18.7483825207	17.3990417522245	8	summer	2015-01-09	35.11	38.21	43.13	41.69	48.39	82.84	87.34	78.94	80.69	35.8	42.92	41.61	37.02	73.89	75.63	65.36	no	no	no	21	TRUE	TRUE	TRUE	TRUE	TRUE	FALSE	no	no
2977	1	M	no	2277	19.823069618	10.5352498288843	11	autumn	2013-08-12	4.78	5.69	4.05	2.44	58.12	76.81	77.35	72.18	65.3	62.8	21.42	30.5	22.42	59.59	59.65	43.65	no	no	no	21.3	TRUE	TRUE	TRUE	TRUE	TRUE	TRUE	no	no
2981	1	M	no	2281	15.518117451	10.2505133470226	11	autumn	2013-06-06	2.16	2.58	1.83	1.88	60.61	71.72	55.14	48.68	50.09	28.13	15.17	19.02	14.33	48.88	57.11	24.45	no	no	no	126	TRUE	TRUE	TRUE	TRUE	TRUE	FALSE	no	no
2987	1	M	no	2287	22.8190884989	15.7070499657769	4	spring	2014-07-29	2.07	1.44	1.8	0	58.56	57.84	82.82	73.01	72.15	67.33	27.82	29.62	17.39	58.46	62.21	35.22	no	no	no	96.3	TRUE	TRUE	TRUE	TRUE	TRUE	TRUE	no	no
2994	1	F	no	2294	19.270626176	13.8809034907598	2	winter	2015-05-21	34.88	42.47	42.34	41.91	48.37	82.92	87.81	80.13	70.65	62.58	37.19	36.43	29.01	NA	NA	NA	no	no	no	45.1	TRUE	TRUE	FALSE	TRUE	TRUE	TRUE	NA	NA
2994	2	F	no	2294	21.88447366	16.2245037645448	6	summer	2015-01-09	38.01	41.09	42.49	42.25	40.02	79.4	81.52	74.1	70.87	57.68	21.51	23.89	18.65	39.68	36.84	24.09	no	no	no	30.7	TRUE	TRUE	TRUE	TRUE	TRUE	TRUE	no	no
2998	1	M	yes	2298	31.267535609	14.4750171115674	11	autumn	2013-08-12	1.76	2.04	1.81	1.15	61.48	79.85	80.25	73.89	70.1	69.1	24.77	26.91	22	59.28	61.08	41.67	no	no	yes	62.5	TRUE	TRUE	TRUE	TRUE	TRUE	TRUE	no	no
3000	1	M	no	2300	22.8527416749	13.8288843258042	9	autumn	2015-01-09	1.41	1.95	2.69	0	50.34	75.91	76.91	69.17	66.8	63.2	26.05	25.62	21.65	53.98	59.3	32.38	no	no	no	499	TRUE	TRUE	TRUE	TRUE	TRUE	TRUE	no	no
3001	1	F	no	2301	23.9501282391	17.9247091033539	6	summer	2014-07-29	29.65	39.47	41.83	42.01	47.83	81.79	86.07	79.8	80.17	72.24	25.47	30.82	20.91	45.6	52.34	30.79	no	no	no	0	TRUE	TRUE	TRUE	TRUE	TRUE	TRUE	no	no
3020	1	M	yes	2320	16.705098833	15.1156741957563	1	winter	2014-08-07	1.3	1.23	0.9	0	64.01	80.99	84.44	76.69	77.05	69.38	21.84	24.92	17.83	59.3	66.33	35.52	no	no	yes	18.9	TRUE	TRUE	TRUE	TRUE	TRUE	TRUE	no	no
3026	1	F	no	2326	34.664419327	13.9493497604381	12	winter	2013-10-18	29.69	41.8	40.89	38.82	43.87	78.68	88.67	83.93	82.88	60.59	46.93	45.35	39.53	67.91	70.53	48.43	no	no	no	21.3	TRUE	TRUE	TRUE	TRUE	TRUE	TRUE	no	no
3026	2	F	no	2326	41.8109821032	16.580424366872	7	summer	2015-01-09	31.97	43.88	46.11	45.05	39.43	76.27	84.54	75.58	76.08	56.1	32.07	31.98	26.76	47.42	50.3	35.12	no	no	no	38.6	TRUE	TRUE	TRUE	TRUE	TRUE	TRUE	NA	NA
3032	1	F	yes	2332	18.6977364475	17.5523613963039	4	spring	2014-07-29	36.29	43.65	45.56	45.54	44.79	78.91	87.57	79.57	82.59	68.06	31.3	32.51	23.05	54.09	57.53	30.71	no	yes	yes	8	TRUE	TRUE	TRUE	TRUE	TRUE	TRUE	no	no
3036	1	M	yes	2336	20.9897427711	13.9739904175222	5	spring	2014-07-29	0	1.22	1.47	0	63.42	75.24	88.65	79.18	79.27	73.25	22.64	26.39	17.83	53.38	57.56	29.39	no	no	yes	16.3	TRUE	TRUE	TRUE	TRUE	TRUE	TRUE	no	no
3038	1	M	no	2338	17.116521739	11.3620807665982	2	winter	2014-08-07	1.46	1.17	1.14	0	57.48	73.1	85.07	72.18	82.69	72.07	47.82	45.78	39.58	76.53	67.1	61.19	no	no	no	82.4	TRUE	TRUE	TRUE	TRUE	TRUE	TRUE	no	no
3043	1	M	yes	2343	21.7689680488	19.8740588637919	8	summer	2015-01-09	1.4	2.33	3.29	1.14	51.93	71.34	77.23	68.8	67.88	60.25	27.71	25.19	20.34	42.35	46.3	25.07	no	yes	yes	124	TRUE	TRUE	TRUE	TRUE	TRUE	TRUE	no	no
3048	1	F	yes	2348	21.961487603	10.3326488706366	3	spring	2013-10-18	35.26	49.21	48.47	46.11	39.76	78.46	87.91	80.95	75.52	67.71	26.87	28.11	21.6	59.13	57.22	43.54	no	no	yes	27.1	TRUE	TRUE	TRUE	TRUE	TRUE	TRUE	no	no
3051	1	F	no	2351	29.194027778	13.1827515400411	1	winter	2013-08-12	31.22	39.97	40.7	40.52	45.05	80.06	85.81	78.83	72.08	65.59	20.4	24.05	17.65	48.17	46.95	32.49	no	no	no	16.6	TRUE	TRUE	TRUE	TRUE	TRUE	TRUE	no	no
3053	1	M	no	2353	11.67170491	10.3463381245722	1	winter	2014-08-07	1.49	1.74	1.49	0	57.64	73.98	84.45	77.87	79.66	70.82	35.36	39.39	29.8	56.55	59.25	40.27	no	no	no	29.6	TRUE	TRUE	TRUE	TRUE	TRUE	TRUE	no	no
3057	1	F	yes	2357	34.381893861	13.0184804928131	1	winter	2013-08-12	40.03	44.84	45.26	43.57	48.42	84.22	91.17	85.73	80.21	78.95	30.92	36.96	25.58	61.52	59.85	49.18	no	yes	yes	47.8	TRUE	TRUE	TRUE	TRUE	TRUE	TRUE	yes	no
3058	1	M	no	2358	15.570578512	10.2258726899384	2	winter	2013-10-18	2.02	2.77	2.32	1.75	62.1	78.64	90.5	89.68	87.62	78.87	45.12	42.59	37.3	70.87	73.38	56.12	no	yes	no	40.5	TRUE	TRUE	TRUE	TRUE	TRUE	TRUE	no	no
3059	1	M	no	2359	26.309645801	15.7481177275838	1	winter	2014-08-07	1.33	0.98	2.01	1.36	63.89	79.66	87.78	77.94	82.36	75.42	50.3	51.82	38.12	68.38	60.92	52.99	no	no	no	0	TRUE	TRUE	TRUE	TRUE	TRUE	TRUE	no	no
3059	2	M	no	2359	28.4646082756	17.9000684462697	3	spring	2015-01-09	3.02	2.65	2.72	1.51	50.3	73.1	79.18	69.92	66.07	58.66	35.42	35.21	31.08	50.25	49.75	36.93	no	no	no	0	TRUE	TRUE	TRUE	TRUE	TRUE	TRUE	NA	NA
3069	1	F	no	2369	17.27767023	10.7378507871321	1	winter	2013-08-12	41.29	47.59	42.68	41.11	53.15	86.16	90	78	82	67.05	17.41	24.45	16.31	49.24	45.58	30.6	no	no	no	11.3	TRUE	TRUE	TRUE	TRUE	TRUE	TRUE	yes	no
3073	1	F	no	2373	19.476977107	18.8199863107461	2	winter	2013-08-12	35.88	47.95	45.3	43.46	44.82	83.47	87.09	77.6	78.3	65.23	27.38	31.05	21.45	50.46	51.94	33.13	no	no	no	40.7	TRUE	TRUE	TRUE	TRUE	TRUE	TRUE	no	no
3079	1	F	yes	2379	17.6582765891	12.7501711156742	7	summer	2015-01-09	31.32	39.84	41.81	39.86	47.21	76.63	86.82	79.84	72.42	64.2	18.57	19.79	15.32	41.73	47.83	21.74	no	yes	yes	55.4	TRUE	TRUE	TRUE	TRUE	TRUE	TRUE	no	no
3082	1	M	no	2382	18.342732093	12.0930869267625	2	winter	2014-08-07	1.8	1.17	1.37	0	58.37	73.17	88.01	79.66	79.88	68.89	55.04	50.23	48.24	71.1	59.29	58.19	no	no	no	18.2	TRUE	TRUE	TRUE	TRUE	TRUE	TRUE	no	no
3089	1	M	no	2389	20.96	16.2874743326489	4	spring	2014-08-07	1.57	1.22	1.86	0.87	71.17	83.86	87.41	78.39	84.08	76.17	42.49	45.66	35.13	74.74	67.36	53.41	no	yes	no	74.8	TRUE	TRUE	TRUE	TRUE	TRUE	TRUE	no	no
3091	1	F	no	2391	21.453453453	10.2751540041068	2	winter	2013-08-12	36.58	50.68	44.36	41.09	49.15	85.34	86.54	79.36	80.8	67.66	18.77	22.43	18.15	50.27	48.69	32.52	NA	NA	NA	NA	TRUE	TRUE	TRUE	FALSE	TRUE	TRUE	yes	no
3092	1	F	no	2392	25.151423532	12.1724845995893	2	winter	2014-08-07	33.25	40	41.92	41.37	42.94	83.5	87.7	81.18	76.27	61.63	30.12	28.45	21.47	53.67	59.35	37.35	no	no	no	55.4	TRUE	TRUE	TRUE	TRUE	TRUE	TRUE	no	no
3093	1	M	no	2393	20.586466165	14.2450376454483	3	spring	2014-08-07	1.76	0.79	1.36	0	63.01	74.42	89.16	78.22	85.08	77.64	35.24	38.87	26.99	60.92	60.79	45.92	no	no	no	8.2	TRUE	TRUE	TRUE	TRUE	TRUE	TRUE	no	no
3097	1	F	no	2397	29.784704	16.4873374401095	2	winter	2013-08-12	34.84	43.5	41.04	39.03	42.61	70.12	87.04	82.13	71.04	56.7	25.9	29.24	23.58	59.9	60.18	46.59	no	no	no	46	TRUE	TRUE	TRUE	TRUE	TRUE	TRUE	no	no
3099	1	F	yes	2399	17.1761998685	16.8432580424367	6	summer	2015-01-09	38.07	41.67	43.8	40.45	45.11	77.99	84.57	75.94	75.91	59.79	29.09	31.63	23.38	52.69	52.08	39.3	no	no	yes	50.2	TRUE	TRUE	TRUE	TRUE	TRUE	TRUE	no	no
3129	1	F	no	2329	37.4606455308	13.4318959616701	10	autumn	2015-01-09	40.2	45.91	48.66	47.03	37.87	75.25	83.04	72.89	73.13	58.52	21.83	26.23	23.65	28.14	34.51	25.01	no	no	no	14.1	TRUE	TRUE	TRUE	TRUE	TRUE	TRUE	no	no
3726	1	F	no	2326	22.3568907677	13.4483230663929	7	summer	2015-05-21	NA	43.29	44.04	44.6	45.18	85.02	84.44	81.49	75.15	68.22	33.39	32.52	27.72	NA	NA	NA	no	no	no	17.9	TRUE	FALSE	FALSE	TRUE	FALSE	NA	NA	NA
3829	1	M	no	2329	29.6571911776	16.0739219712526	10	autumn	2015-01-09	2.25	1.69	2.7	2.18	57.26	66.08	72.63	61.81	63.08	57.48	26.34	26.52	23.38	42.87	41.04	26.44	no	no	no	0	TRUE	TRUE	TRUE	TRUE	TRUE	TRUE	no	no
3831	1	F	no	2331	40.5637437641	13.6262833675565	7	summer	2015-01-09	39.06	40.34	42.14	42.47	37.4	82.94	84.94	71.31	74.03	63.39	29.33	30.69	31.04	NA	NA	NA	no	no	no	655	TRUE	TRUE	FALSE	TRUE	TRUE	TRUE	no	no
3843	1	F	no	2343	17.16604424	10.2696783025325	1	winter	2013-08-12	42.18	46.64	47.96	46.07	50.22	78.77	88.78	80.92	76.57	72.87	31.68	35.77	30.1	59.12	61.5	43.81	no	no	no	0	TRUE	TRUE	TRUE	TRUE	TRUE	TRUE	no	no
3843	2	F	no	2343	18.2620293424	12.8432580424367	8	summer	2015-01-09	34.86	35.42	40.35	38.93	45.79	78.34	85.88	79.5	71.37	68.68	22.25	23.2	20.68	42.02	47.08	23.57	no	no	no	5	TRUE	TRUE	TRUE	TRUE	TRUE	TRUE	NA	NA
3901	1	M	no	2301	20.8827558555	14.3791923340178	6	summer	2014-07-29	2.02	3.01	3.2	2.37	59.05	76.88	81.31	70.88	72.09	67.21	34.69	37.27	31.38	54.43	57.23	35.72	no	no	no	4	TRUE	TRUE	TRUE	TRUE	TRUE	TRUE	no	no
3912	1	F	no	2312	20.8091289165	14.5160848733744	7	summer	2015-01-09	37.88	41.44	43.59	41.32	37.07	75.49	82.31	68.08	69.34	56.55	19.93	23.56	16.69	35.2	37.73	22.64	no	no	no	21.1	TRUE	TRUE	TRUE	TRUE	TRUE	TRUE	yes	no
3920	1	F	no	2320	15.622222222	11.6303901437372	1	winter	2013-10-18	33.39	43.53	41.79	42.14	38.8	77.26	86.48	74.95	74.81	77.71	39.2	39.45	19.02	NA	NA	NA	no	no	no	0	TRUE	TRUE	FALSE	TRUE	TRUE	TRUE	no	no
3929	1	F	no	2329	23.5411260092	16.0739219712526	10	autumn	2015-01-09	39.96	43.44	47.77	47.09	46.15	78.67	82.57	73	71.47	60.7	16.76	19.67	14.12	40.96	43.76	29.42	no	yes	no	106	TRUE	TRUE	TRUE	TRUE	TRUE	TRUE	no	no
3943	1	M	yes	2343	15.786596992	11.9233401779603	1	winter	2014-08-07	1.37	1.46	1.87	1.57	63.73	76.18	86.49	78.87	82.55	76.03	52.27	51.83	44.02	78.53	77.79	68.13	no	no	yes	321	TRUE	TRUE	TRUE	TRUE	TRUE	TRUE	no	no
3943	2	M	yes	2343	18.0671158674	14.4969199178645	8	summer	2015-01-09	2.57	1.75	3.79	0	54.9	72	81.05	76.21	73.59	65.36	26.83	32.41	23.83	59.9	56.32	38.09	no	no	yes	275	TRUE	TRUE	TRUE	TRUE	TRUE	TRUE	NA	NA
3951	1	F	no	2351	19.16661352	11.8384668035592	1	winter	2014-08-07	30.78	42.18	44.11	42.95	51.19	85.08	89.52	81.7	82.19	69.74	29.64	33.13	24.92	58.17	59.92	45.67	no	no	no	NA	TRUE	TRUE	TRUE	FALSE	TRUE	TRUE	yes	no
3954	1	F	no	2354	16.685969195	10.1820670773443	1	winter	2014-08-07	NA	41.02	45.76	44.79	43.75	82.62	90	81.39	85.77	72.13	24.2	29.16	21.36	53	59.47	40.02	no	no	no	66.6	TRUE	FALSE	TRUE	TRUE	FALSE	NA	no	no
3957	1	F	yes	2357	35.375375375	10.280629705681	1	winter	2013-08-12	31.88	43.38	40.49	40.71	51.47	83.9	85.22	79.86	76.07	67.54	23.29	23.48	22.8	56.57	61.79	47.66	no	no	yes	21	TRUE	TRUE	TRUE	TRUE	TRUE	TRUE	yes	no
3959	1	M	yes	2359	39.053134106	11.9233401779603	1	winter	2013-10-18	2.74	4.35	5.29	2.58	75.39	90.24	93.8	91.71	90.74	78.16	40.59	40.56	25.71	61.59	79.73	65.74	no	no	yes	6.9	TRUE	TRUE	TRUE	TRUE	TRUE	TRUE	no	no
3963	1	F	no	2363	15.406530791	18.735112936345	1	winter	2014-08-07	30.6	37.63	39.98	38.34	41.89	77.08	87.9	79.86	77.99	61.95	41.49	42.14	33.08	63.87	57.39	41.6	no	no	no	72.7	TRUE	TRUE	TRUE	TRUE	TRUE	TRUE	no	no
3989	1	F	yes	2389	27.282675835	12.5749486652977	2	winter	2015-05-21	35.82	43.66	44.23	43.8	46.65	78.38	89.95	80.38	39.89	75.9	NA	NA	NA	NA	NA	NA	NA	NA	NA	9	TRUE	TRUE	FALSE	FALSE	TRUE	FALSE	unknown	unknown
3989	2	F	yes	2389	26.51	14.7597535934292	4	spring	2015-05-21	36.1	44.62	46.52	45.7	54.26	80	87.52	81.31	77.09	71.25	33.47	36.64	29.17	NA	NA	NA	no	yes	yes	10.7	TRUE	TRUE	FALSE	TRUE	TRUE	TRUE	no	no
3993	1	M	no	2393	18.458949704	10.9869952087611	3	spring	2014-08-07	0	1.61	2.08	1.49	65.73	78.63	88.92	78.64	77.37	71.52	23.24	30.81	17.84	48.38	50.47	38.74	no	no	no	3.9	TRUE	TRUE	TRUE	TRUE	TRUE	TRUE	no	no
3994	1	F	no	2394	26.167222222	10.8281998631075	2	winter	2013-10-18	34.47	39.5	39.08	37.15	50.98	81.2	91.32	82.52	88.06	67.95	36.6	33.1	29.16	58.22	62.22	46.49	no	no	no	41.1	TRUE	TRUE	TRUE	TRUE	TRUE	TRUE	yes	no
4001	1	M	no	2401	16.598611111	12.0684462696783	2	winter	2013-10-18	NA	22.99	22.57	22.13	59.8	78.78	92.78	83.89	84.66	77.26	30.08	31.75	22.07	57.42	55.6	39.8	no	yes	no	11.7	TRUE	FALSE	TRUE	TRUE	FALSE	NA	yes	no
4004	1	M	yes	2404	24.968239874	12.7063655030801	2	winter	2013-08-12	3.49	4.72	3.33	2.64	67.67	85.32	85.35	75.23	81.31	73.7	33.05	33.84	25.44	69.85	66.42	58.93	no	no	yes	168	TRUE	TRUE	TRUE	TRUE	TRUE	TRUE	no	no
4009	1	F	no	2409	20.538436116	13.7741273100616	3	spring	2014-08-07	33.83	41.37	43.72	45.49	42.03	77.84	91.86	86.18	84.38	69.58	37.25	35.91	28.94	51.38	61.97	40.8	no	no	no	100	TRUE	TRUE	TRUE	TRUE	TRUE	TRUE	no	no
4010	1	F	no	2410	17.82158801	12.7145790554415	3	spring	2013-08-12	47.11	49.01	47.53	43.6	56.1	83.4	88.63	82.13	82.46	70.44	35.9	39.8	31.07	51.16	55.22	32.83	no	no	no	49.3	TRUE	TRUE	TRUE	TRUE	TRUE	TRUE	no	no
4017	1	F	no	2417	14.539151925	11.0225872689938	3	spring	2014-08-07	33.82	36.83	39.69	39.82	46.4	80.38	90.5	84.05	85.8	75.26	43.74	45.27	38.35	69.51	65.3	56.62	no	unknown	no	13.9	TRUE	TRUE	TRUE	FALSE	TRUE	TRUE	no	no
4901	1	F	no	2401	20.838877126	10.5516769336071	2	winter	2013-08-12	45.7	49.82	47.09	42.44	44.06	78.29	87.26	80.45	77.01	70.68	29.13	37.28	25.64	77.46	71.96	53.44	no	yes	no	29.2	TRUE	TRUE	TRUE	TRUE	TRUE	TRUE	yes	no
7212	1	M	yes	1212	21.632493622	10.8747433264887	3	spring	2013-08-12	5.5	3.33	2.92	2.67	43.76	78.56	81.87	74.87	75.3	69.36	34.74	38.15	29.2	60.75	61.06	54.68	yes	unknown	yes	NA	TRUE	TRUE	TRUE	FALSE	TRUE	TRUE	unknown	unknown
8228	1	M	yes	1228	22.618787705	12.8624229979466	4	spring	2014-08-07	1.68	1.25	2.11	1.03	54.22	74.79	88.45	78.19	84.93	75.23	50.16	53.35	44.77	74.38	72.5	59.82	yes	no	yes	185	TRUE	TRUE	TRUE	TRUE	TRUE	TRUE	no	no
8446	1	F	yes	1446	15.72	14.9541409993155	4	spring	2014-08-07	39.09	41.36	43.85	37.38	48.31	76.49	89.24	83.9	82.14	74.27	32.44	31.02	25.74	45.5	44.57	34.84	yes	no	yes	0	TRUE	TRUE	TRUE	TRUE	TRUE	TRUE	no	no
8453	1	F	yes	1453	22.136410072	17.0513347022587	3	spring	2013-10-18	38.48	43.85	42.92	42.85	46.9	81.14	92.66	88.17	90.12	74.65	38.85	38.58	35.27	61.22	67.09	40.4	yes	unknown	yes	246	TRUE	TRUE	TRUE	FALSE	TRUE	TRUE	NA	NA
8453	2	F	yes	1453	24.6151501296	19.2689938398357	6	summer	2014-07-29	39.1	42.86	44.88	43.36	52.09	81.66	88.11	72.79	78.48	64.94	36.92	38.6	30.18	57.5	60.21	37.94	yes	no	yes	743	TRUE	TRUE	TRUE	TRUE	TRUE	TRUE	no	no
8497	1	F	yes	1497	16.9233567993	10.0506502395619	9	autumn	2013-10-18	31.44	43.01	42.44	39.9	42.46	82.84	88.9	83.99	75.59	76.68	48.01	49.82	40.3	63.16	64.07	44.91	yes	no	yes	0	TRUE	TRUE	TRUE	TRUE	TRUE	TRUE	no	no
8497	2	F	yes	1497	NA	11.6030116358658	3	spring	2014-08-07	35.93	41.54	42.69	42.86	47.64	82.49	90.84	87.72	79.14	71.25	43.9	46.07	35.53	72.73	66.81	44.43	yes	unknown	yes	3.8	TRUE	TRUE	TRUE	FALSE	FALSE	NA	NA	NA
9052	1	M	yes	1052	20.4704076886	14.6064339493498	3	spring	2014-08-07	1.37	1.19	2	0	63.03	76.51	85.71	74.82	78.38	69.08	32.07	30.23	23.46	60.62	57.01	45.53	yes	yes	yes	605	TRUE	TRUE	TRUE	TRUE	TRUE	TRUE	no	no
9059	1	M	yes	1059	29.7183923	12.3011635865845	1	winter	2013-10-18	2.39	2.7	2.14	1.66	63.11	77.17	91.87	88.27	87.49	81.72	27.54	30.89	22.08	61.45	63.55	44.38	no	no	yes	65.3	TRUE	TRUE	TRUE	TRUE	TRUE	TRUE	yes	no
9059	2	M	yes	1059	35.0857482204	14.6009582477755	4	spring	2014-07-29	1.44	1.47	1.99	1.21	57.16	70.76	81.11	70.93	72.21	65.88	29.37	31.47	24.01	57.37	60.17	40.36	no	no	yes	38	TRUE	TRUE	TRUE	TRUE	TRUE	TRUE	NA	NA
9067	1	F	no	1067	21.531527063	18.9815195071869	3	spring	2014-08-07	NA	41	43.33	40.34	38.57	76.27	88.73	84.53	77.54	65.78	37.53	43.61	35.58	61.04	61.92	43.93	no	no	no	2.6	TRUE	FALSE	TRUE	TRUE	FALSE	NA	yes	no
9067	2	F	no	1067	23.3875528377	21.4346338124572	9	autumn	2015-01-09	NA	40.78	42.62	40.18	35.88	75.15	83.21	83	68.37	56.77	19.8	23.35	16.96	45.91	48.89	30.46	no	no	no	2.6	TRUE	FALSE	TRUE	TRUE	FALSE	NA	NA	NA
9127	1	M	yes	1127	19.7472077308	18.4339493497604	7	summer	2015-01-09	1.45	1.39	1.64	1.48	61.78	78.02	78.93	68.26	67.55	58.74	25.72	31.61	24.16	52.63	53.74	29.6	no	no	yes	198	TRUE	TRUE	TRUE	TRUE	TRUE	TRUE	no	no
9228	1	M	yes	1228	28.888200184	14.6064339493498	4	spring	2014-08-07	1.11	0.81	1.38	0	57.82	75.14	86.2	73.02	81.56	73.5	53.95	56.86	42.49	69.68	62.31	54.05	yes	no	yes	402	TRUE	TRUE	TRUE	TRUE	TRUE	TRUE	no	no
9404	1	M	yes	1404	16.58	16.0191649555099	4	spring	2014-08-07	2.27	1.1	1.49	0.74	57.01	79.19	85.02	78.32	81.13	72.2	46.67	45.59	39.98	73.74	68.02	53.4	no	no	yes	127	TRUE	TRUE	TRUE	TRUE	TRUE	TRUE	no	no
9404	2	M	yes	1404	22.2742567863	18.3326488706366	7	summer	2015-01-09	1.7	1.38	2.45	1.31	55.78	77.57	73.07	63.34	64.6	57.94	21.91	23.47	19.23	45.95	51.89	27.76	no	no	yes	66.7	TRUE	TRUE	TRUE	TRUE	TRUE	TRUE	NA	NA
9405	1	M	yes	1405	13.88	15.895961670089	4	spring	2014-08-07	1	1.03	1.59	1.3	58.86	77.81	80.91	75.54	73.64	69.83	18.38	23.15	14.04	49.33	51.08	30.02	NA	NA	NA	NA	TRUE	TRUE	TRUE	FALSE	TRUE	TRUE	no	no
9463	1	F	yes	1463	16.92	13.1279945242984	3	spring	2014-08-07	37.92	45.87	44.21	43.68	39.87	78.65	85.46	78.53	75.86	72.31	28.46	29.88	24.07	56.53	52.73	34.95	no	no	yes	20.8	TRUE	TRUE	TRUE	TRUE	TRUE	TRUE	no	no
9463	2	F	yes	1463	22.2697567272	15.3292265571526	6	summer	2015-01-09	36	44.49	43.24	43.74	36.82	76.36	81.46	72	70.19	60.12	25.86	28.91	22.07	42.67	53.98	28.23	no	no	yes	88.1	TRUE	TRUE	TRUE	TRUE	TRUE	TRUE	NA	NA
9482	1	F	yes	1482	22.41	14.2340862422998	3	spring	2013-10-18	37.3	45.38	43.18	41.53	40.03	76.44	92.91	89.55	88.09	77.1	30.19	31.33	24.09	48.36	56.61	37.1	NA	NA	NA	NA	FALSE	TRUE	TRUE	FALSE	FALSE	NA	no	no
9497	1	M	no	1497	20.195346165	13.7631759069131	3	spring	2013-10-18	0	2.27	2.2	1.62	53.81	77.35	91.76	83.33	69.02	86.69	45.19	46.46	35.48	66.58	68.69	49.07	no	no	no	NA	TRUE	TRUE	TRUE	FALSE	TRUE	TRUE	no	no
9598	1	M	yes	1598	18.5204734704	15.6413415468857	4	spring	2013-10-18	1.43	2.37	2.08	1.36	61.38	77.43	84.82	74.6	78.99	73.78	43.98	44.21	40.98	76.18	79.68	54.66	NA	NA	NA	NA	TRUE	TRUE	TRUE	FALSE	TRUE	TRUE	no	no
9610	1	F	no	1610	21.27001054	17.4976043805613	4	spring	2015-05-21	40	42.04	43.45	42.78	47.59	85.24	84	78.92	79.41	72.99	35.99	34	27.49	NA	NA	NA	yes	unknown	unknown	8.1	TRUE	TRUE	FALSE	FALSE	TRUE	TRUE	unknown	unknown
