# Supplementary material for: Exposure to NO2, CO, and PM2.5 is linked to regional DNA methylation differences in asthma
Source: Clin Epigenetics. 2018 Jan 5;10:2. doi: 10.1186/s13148-017-0433-4 (PMC5756438; doi:10.1186/s13148-017-0433-4)
Supplement: Supplementary file 4 — AQbySensor. (CSV 1709 kb) [file 13148_2017_433_MOESM4_ESM.csv]

AQ_Species	Date Local	Site Num	DailyMean	Unit of Measure
CO	01-Jan-08	06-19-0007	0.87826087	Parts per million
CO	02-Jan-08	06-19-0007	0.95	Parts per million
CO	03-Jan-08	06-19-0007	0.408695652	Parts per million
CO	04-Jan-08	06-19-0007	0.260869565	Parts per million
CO	05-Jan-08	06-19-0007	0.25	Parts per million
CO	06-Jan-08	06-19-0007	0.282608696	Parts per million
CO	07-Jan-08	06-19-0007	0.376086957	Parts per million
CO	08-Jan-08	06-19-0007	0.36	Parts per million
CO	09-Jan-08	06-19-0007	0.490909091	Parts per million
CO	10-Jan-08	06-19-0007	0.452380952	Parts per million
CO	11-Jan-08	06-19-0007	0.891304348	Parts per million
CO	12-Jan-08	06-19-0007	0.686956522	Parts per million
CO	13-Jan-08	06-19-0007	0.45	Parts per million
CO	14-Jan-08	06-19-0007	0.595652174	Parts per million
CO	15-Jan-08	06-19-0007	0.543478261	Parts per million
CO	16-Jan-08	06-19-0007	0.579545455	Parts per million
CO	17-Jan-08	06-19-0007	0.776086957	Parts per million
CO	18-Jan-08	06-19-0007	0.936956522	Parts per million
CO	19-Jan-08	06-19-0007	0.689130435	Parts per million
CO	20-Jan-08	06-19-0007	0.28125	Parts per million
CO	21-Jan-08	06-19-0007	0.320833333	Parts per million
CO	22-Jan-08	06-19-0007	0.310416667	Parts per million
CO	23-Jan-08	06-19-0007	0.318181818	Parts per million
CO	24-Jan-08	06-19-0007	0.25	Parts per million
CO	25-Jan-08	06-19-0007	0.25	Parts per million
CO	26-Jan-08	06-19-0007	0.3	Parts per million
CO	27-Jan-08	06-19-0007	0.25	Parts per million
CO	28-Jan-08	06-19-0007	0.452173913	Parts per million
CO	29-Jan-08	06-19-0007	0.354347826	Parts per million
CO	30-Jan-08	06-19-0007	0.331818182	Parts per million
CO	31-Jan-08	06-19-0007	0.286956522	Parts per million
CO	01-Feb-08	06-19-0007	0.302173913	Parts per million
CO	02-Feb-08	06-19-0007	0.302173913	Parts per million
CO	03-Feb-08	06-19-0007	0.286956522	Parts per million
CO	04-Feb-08	06-19-0007	0.347826087	Parts per million
CO	05-Feb-08	06-19-0007	0.539130435	Parts per million
CO	06-Feb-08	06-19-0007	0.579545455	Parts per million
CO	07-Feb-08	06-19-0007	0.7	Parts per million
CO	11-Feb-08	06-19-0007	1.3875	Parts per million
CO	12-Feb-08	06-19-0007	0.758695652	Parts per million
CO	13-Feb-08	06-19-0007	0.320588235	Parts per million
CO	14-Feb-08	06-19-0007	0.267857143	Parts per million
CO	15-Feb-08	06-19-0007	0.384090909	Parts per million
CO	16-Feb-08	06-19-0007	0.593478261	Parts per million
CO	17-Feb-08	06-19-0007	0.593478261	Parts per million
CO	18-Feb-08	06-19-0007	0.467391304	Parts per million
CO	19-Feb-08	06-19-0007	0.343478261	Parts per million
CO	20-Feb-08	06-19-0007	0.458823529	Parts per million
CO	21-Feb-08	06-19-0007	0.314285714	Parts per million
CO	22-Feb-08	06-19-0007	0.27173913	Parts per million
CO	23-Feb-08	06-19-0007	0.25	Parts per million
CO	24-Feb-08	06-19-0007	0.260869565	Parts per million
CO	25-Feb-08	06-19-0007	0.489130435	Parts per million
CO	26-Feb-08	06-19-0007	0.8775	Parts per million
CO	27-Feb-08	06-19-0007	0.608823529	Parts per million
CO	28-Feb-08	06-19-0007	0.463043478	Parts per million
CO	29-Feb-08	06-19-0007	0.52173913	Parts per million
CO	01-Mar-08	06-19-0007	0.25	Parts per million
CO	02-Mar-08	06-19-0007	0.27173913	Parts per million
CO	03-Mar-08	06-19-0007	0.532608696	Parts per million
CO	04-Mar-08	06-19-0007	0.615909091	Parts per million
CO	05-Mar-08	06-19-0007	0.497727273	Parts per million
CO	06-Mar-08	06-19-0007	0.386363636	Parts per million
CO	07-Mar-08	06-19-0007	0.4	Parts per million
CO	08-Mar-08	06-19-0007	0.293478261	Parts per million
CO	09-Mar-08	06-19-0007	0.276086957	Parts per million
CO	10-Mar-08	06-19-0007	0.332608696	Parts per million
CO	11-Mar-08	06-19-0007	0.27173913	Parts per million
CO	12-Mar-08	06-19-0007	0.325	Parts per million
CO	13-Mar-08	06-19-0007	0.260869565	Parts per million
CO	14-Mar-08	06-19-0007	0.25	Parts per million
CO	15-Mar-08	06-19-0007	0.25	Parts per million
CO	16-Mar-08	06-19-0007	0.280434783	Parts per million
CO	17-Mar-08	06-19-0007	0.37826087	Parts per million
CO	18-Mar-08	06-19-0007	0.408695652	Parts per million
CO	19-Mar-08	06-19-0007	0.284090909	Parts per million
CO	20-Mar-08	06-19-0007	0.25	Parts per million
CO	21-Mar-08	06-19-0007	0.295652174	Parts per million
CO	22-Mar-08	06-19-0007	0.339130435	Parts per million
CO	23-Mar-08	06-19-0007	0.304347826	Parts per million
CO	24-Mar-08	06-19-0007	0.397826087	Parts per million
CO	25-Mar-08	06-19-0007	0.25	Parts per million
CO	26-Mar-08	06-19-0007	0.25	Parts per million
CO	27-Mar-08	06-19-0007	0.25	Parts per million
CO	28-Mar-08	06-19-0007	0.323913043	Parts per million
CO	29-Mar-08	06-19-0007	0.25	Parts per million
CO	30-Mar-08	06-19-0007	0.25	Parts per million
CO	31-Mar-08	06-19-0007	0.25	Parts per million
CO	01-Apr-08	06-19-0007	0.330434783	Parts per million
CO	02-Apr-08	06-19-0007	0.302272727	Parts per million
CO	03-Apr-08	06-19-0007	0.313043478	Parts per million
CO	04-Apr-08	06-19-0007	0.32173913	Parts per million
CO	05-Apr-08	06-19-0007	0.25	Parts per million
CO	06-Apr-08	06-19-0007	0.25	Parts per million
CO	07-Apr-08	06-19-0007	0.25	Parts per million
CO	08-Apr-08	06-19-0007	0.25	Parts per million
CO	09-Apr-08	06-19-0007	0.25	Parts per million
CO	10-Apr-08	06-19-0007	0.35	Parts per million
CO	11-Apr-08	06-19-0007	0.310869565	Parts per million
CO	12-Apr-08	06-19-0007	0.491304348	Parts per million
CO	13-Apr-08	06-19-0007	0.480434783	Parts per million
CO	14-Apr-08	06-19-0007	0.293478261	Parts per million
CO	15-Apr-08	06-19-0007	0.25	Parts per million
CO	16-Apr-08	06-19-0007	0.331818182	Parts per million
CO	17-Apr-08	06-19-0007	0.397727273	Parts per million
CO	18-Apr-08	06-19-0007	0.3	Parts per million
CO	19-Apr-08	06-19-0007	0.25	Parts per million
CO	20-Apr-08	06-19-0007	0.25	Parts per million
CO	21-Apr-08	06-19-0007	0.25	Parts per million
CO	22-Apr-08	06-19-0007	0.282608696	Parts per million
CO	23-Apr-08	06-19-0007	0.25	Parts per million
CO	24-Apr-08	06-19-0007	0.25	Parts per million
CO	25-Apr-08	06-19-0007	0.286956522	Parts per million
CO	26-Apr-08	06-19-0007	0.373913043	Parts per million
CO	27-Apr-08	06-19-0007	0.369565217	Parts per million
CO	28-Apr-08	06-19-0007	0.286956522	Parts per million
CO	29-Apr-08	06-19-0007	0.25	Parts per million
CO	30-Apr-08	06-19-0007	0.25	Parts per million
CO	01-May-08	06-19-0007	0.310869565	Parts per million
CO	02-May-08	06-19-0007	0.260869565	Parts per million
CO	03-May-08	06-19-0007	0.25	Parts per million
CO	04-May-08	06-19-0007	0.25	Parts per million
CO	05-May-08	06-19-0007	0.25	Parts per million
CO	06-May-08	06-19-0007	0.313043478	Parts per million
CO	07-May-08	06-19-0007	0.25	Parts per million
CO	08-May-08	06-19-0007	0.25	Parts per million
CO	09-May-08	06-19-0007	0.25	Parts per million
CO	10-May-08	06-19-0007	0.297826087	Parts per million
CO	11-May-08	06-19-0007	0.25	Parts per million
CO	12-May-08	06-19-0007	0.25	Parts per million
CO	13-May-08	06-19-0007	0.282608696	Parts per million
CO	14-May-08	06-19-0007	0.261363636	Parts per million
CO	15-May-08	06-19-0007	0.336956522	Parts per million
CO	16-May-08	06-19-0007	0.276086957	Parts per million
CO	17-May-08	06-19-0007	0.260869565	Parts per million
CO	18-May-08	06-19-0007	0.25	Parts per million
CO	19-May-08	06-19-0007	0.265909091	Parts per million
CO	20-May-08	06-19-0007	0.260869565	Parts per million
CO	21-May-08	06-19-0007	0.25	Parts per million
CO	22-May-08	06-19-0007	0.25	Parts per million
CO	23-May-08	06-19-0007	0.25	Parts per million
CO	24-May-08	06-19-0007	0.25	Parts per million
CO	25-May-08	06-19-0007	0.25	Parts per million
CO	26-May-08	06-19-0007	0.25	Parts per million
CO	27-May-08	06-19-0007	0.25	Parts per million
CO	28-May-08	06-19-0007	0.25	Parts per million
CO	29-May-08	06-19-0007	0.25	Parts per million
CO	30-May-08	06-19-0007	0.25	Parts per million
CO	31-May-08	06-19-0007	0.25	Parts per million
CO	01-Jun-08	06-19-0007	0.25	Parts per million
CO	02-Jun-08	06-19-0007	0.25	Parts per million
CO	03-Jun-08	06-19-0007	0.25	Parts per million
CO	04-Jun-08	06-19-0007	0.25	Parts per million
CO	05-Jun-08	06-19-0007	0.276086957	Parts per million
CO	06-Jun-08	06-19-0007	0.25	Parts per million
CO	07-Jun-08	06-19-0007	0.25	Parts per million
CO	08-Jun-08	06-19-0007	0.25	Parts per million
CO	09-Jun-08	06-19-0007	0.265217391	Parts per million
CO	10-Jun-08	06-19-0007	0.25	Parts per million
CO	11-Jun-08	06-19-0007	0.25	Parts per million
CO	12-Jun-08	06-19-0007	0.25	Parts per million
CO	13-Jun-08	06-19-0007	0.282608696	Parts per million
CO	14-Jun-08	06-19-0007	0.260869565	Parts per million
CO	15-Jun-08	06-19-0007	0.25	Parts per million
CO	16-Jun-08	06-19-0007	0.25	Parts per million
CO	17-Jun-08	06-19-0007	0.25	Parts per million
CO	18-Jun-08	06-19-0007	0.273809524	Parts per million
CO	19-Jun-08	06-19-0007	0.260869565	Parts per million
CO	20-Jun-08	06-19-0007	0.323913043	Parts per million
CO	21-Jun-08	06-19-0007	0.317391304	Parts per million
CO	22-Jun-08	06-19-0007	0.25	Parts per million
CO	23-Jun-08	06-19-0007	0.393478261	Parts per million
CO	24-Jun-08	06-19-0007	0.526086957	Parts per million
CO	25-Jun-08	06-19-0007	0.418181818	Parts per million
CO	26-Jun-08	06-19-0007	0.62173913	Parts per million
CO	27-Jun-08	06-19-0007	0.886956522	Parts per million
CO	28-Jun-08	06-19-0007	0.554347826	Parts per million
CO	29-Jun-08	06-19-0007	0.260869565	Parts per million
CO	30-Jun-08	06-19-0007	0.25	Parts per million
CO	01-Jul-08	06-19-0007	0.25	Parts per million
CO	02-Jul-08	06-19-0007	0.277272727	Parts per million
CO	03-Jul-08	06-19-0007	0.25	Parts per million
CO	04-Jul-08	06-19-0007	0.25	Parts per million
CO	05-Jul-08	06-19-0007	0.282608696	Parts per million
CO	06-Jul-08	06-19-0007	0.367391304	Parts per million
CO	07-Jul-08	06-19-0007	0.581818182	Parts per million
CO	08-Jul-08	06-19-0007	0.563043478	Parts per million
CO	09-Jul-08	06-19-0007	0.636363636	Parts per million
CO	10-Jul-08	06-19-0007	0.673913043	Parts per million
CO	11-Jul-08	06-19-0007	0.495652174	Parts per million
CO	12-Jul-08	06-19-0007	0.27173913	Parts per million
CO	13-Jul-08	06-19-0007	0.25	Parts per million
CO	14-Jul-08	06-19-0007	0.25	Parts per million
CO	15-Jul-08	06-19-0007	0.25	Parts per million
CO	16-Jul-08	06-19-0007	0.340909091	Parts per million
CO	17-Jul-08	06-19-0007	0.260869565	Parts per million
CO	18-Jul-08	06-19-0007	0.25	Parts per million
CO	19-Jul-08	06-19-0007	0.402173913	Parts per million
CO	20-Jul-08	06-19-0007	0.25	Parts per million
CO	21-Jul-08	06-19-0007	0.25	Parts per million
CO	22-Jul-08	06-19-0007	0.25	Parts per million
CO	23-Jul-08	06-19-0007	0.315909091	Parts per million
CO	24-Jul-08	06-19-0007	0.293478261	Parts per million
CO	25-Jul-08	06-19-0007	0.35	Parts per million
CO	26-Jul-08	06-19-0007	0.382608696	Parts per million
CO	27-Jul-08	06-19-0007	0.27173913	Parts per million
CO	28-Jul-08	06-19-0007	0.25	Parts per million
CO	29-Jul-08	06-19-0007	0.260869565	Parts per million
CO	30-Jul-08	06-19-0007	0.284090909	Parts per million
CO	31-Jul-08	06-19-0007	0.286956522	Parts per million
CO	01-Aug-08	06-19-0007	0.25	Parts per million
CO	02-Aug-08	06-19-0007	0.25	Parts per million
CO	03-Aug-08	06-19-0007	0.25	Parts per million
CO	04-Aug-08	06-19-0007	0.286956522	Parts per million
CO	05-Aug-08	06-19-0007	0.25	Parts per million
CO	06-Aug-08	06-19-0007	0.272727273	Parts per million
CO	07-Aug-08	06-19-0007	0.27173913	Parts per million
CO	08-Aug-08	06-19-0007	0.25	Parts per million
CO	09-Aug-08	06-19-0007	0.25	Parts per million
CO	10-Aug-08	06-19-0007	0.25	Parts per million
CO	11-Aug-08	06-19-0007	0.313043478	Parts per million
CO	12-Aug-08	06-19-0007	0.291304348	Parts per million
CO	13-Aug-08	06-19-0007	0.429545455	Parts per million
CO	14-Aug-08	06-19-0007	0.408695652	Parts per million
CO	15-Aug-08	06-19-0007	0.319565217	Parts per million
CO	16-Aug-08	06-19-0007	0.289130435	Parts per million
CO	17-Aug-08	06-19-0007	0.25	Parts per million
CO	18-Aug-08	06-19-0007	0.27173913	Parts per million
CO	19-Aug-08	06-19-0007	0.25	Parts per million
CO	20-Aug-08	06-19-0007	0.25	Parts per million
CO	21-Aug-08	06-19-0007	0.25	Parts per million
CO	22-Aug-08	06-19-0007	0.25	Parts per million
CO	23-Aug-08	06-19-0007	0.25	Parts per million
CO	24-Aug-08	06-19-0007	0.25	Parts per million
CO	25-Aug-08	06-19-0007	0.282608696	Parts per million
CO	26-Aug-08	06-19-0007	0.25	Parts per million
CO	27-Aug-08	06-19-0007	0.322727273	Parts per million
CO	28-Aug-08	06-19-0007	0.343478261	Parts per million
CO	29-Aug-08	06-19-0007	0.339130435	Parts per million
CO	30-Aug-08	06-19-0007	0.286956522	Parts per million
CO	31-Aug-08	06-19-0007	0.25	Parts per million
CO	01-Sep-08	06-19-0007	0.326086957	Parts per million
CO	02-Sep-08	06-19-0007	0.426086957	Parts per million
CO	03-Sep-08	06-19-0007	0.563636364	Parts per million
CO	04-Sep-08	06-19-0007	0.57173913	Parts per million
CO	05-Sep-08	06-19-0007	0.52826087	Parts per million
CO	06-Sep-08	06-19-0007	0.526190476	Parts per million
CO	07-Sep-08	06-19-0007	0.382608696	Parts per million
CO	08-Sep-08	06-19-0007	0.539130435	Parts per million
CO	09-Sep-08	06-19-0007	0.591304348	Parts per million
CO	10-Sep-08	06-19-0007	0.406818182	Parts per million
CO	11-Sep-08	06-19-0007	0.592857143	Parts per million
CO	12-Sep-08	06-19-0007	0.565217391	Parts per million
CO	13-Sep-08	06-19-0007	0.565217391	Parts per million
CO	14-Sep-08	06-19-0007	0.62173913	Parts per million
CO	15-Sep-08	06-19-0007	0.639130435	Parts per million
CO	16-Sep-08	06-19-0007	0.643478261	Parts per million
CO	17-Sep-08	06-19-0007	0.475	Parts per million
CO	18-Sep-08	06-19-0007	0.456521739	Parts per million
CO	19-Sep-08	06-19-0007	0.391304348	Parts per million
CO	20-Sep-08	06-19-0007	0.402173913	Parts per million
CO	21-Sep-08	06-19-0007	0.282608696	Parts per million
CO	22-Sep-08	06-19-0007	0.467391304	Parts per million
CO	23-Sep-08	06-19-0007	0.604347826	Parts per million
CO	24-Sep-08	06-19-0007	0.618181818	Parts per million
CO	25-Sep-08	06-19-0007	0.611111111	Parts per million
CO	26-Sep-08	06-19-0007	0.747826087	Parts per million
CO	27-Sep-08	06-19-0007	0.613043478	Parts per million
CO	28-Sep-08	06-19-0007	0.539130435	Parts per million
CO	29-Sep-08	06-19-0007	0.563043478	Parts per million
CO	30-Sep-08	06-19-0007	0.589130435	Parts per million
CO	01-Oct-08	06-19-0007	0.604545455	Parts per million
CO	02-Oct-08	06-19-0007	0.345652174	Parts per million
CO	03-Oct-08	06-19-0007	0.384782609	Parts per million
CO	04-Oct-08	06-19-0007	0.354761905	Parts per million
CO	05-Oct-08	06-19-0007	0.356521739	Parts per million
CO	06-Oct-08	06-19-0007	0.639130435	Parts per million
CO	07-Oct-08	06-19-0007	0.695652174	Parts per million
CO	08-Oct-08	06-19-0007	0.636363636	Parts per million
CO	09-Oct-08	06-19-0007	0.391304348	Parts per million
CO	10-Oct-08	06-19-0007	0.282608696	Parts per million
CO	11-Oct-08	06-19-0007	0.308695652	Parts per million
CO	12-Oct-08	06-19-0007	0.495652174	Parts per million
CO	13-Oct-08	06-19-0007	0.536956522	Parts per million
CO	14-Oct-08	06-19-0007	0.615217391	Parts per million
CO	15-Oct-08	06-19-0007	0.659090909	Parts per million
CO	16-Oct-08	06-19-0007	0.810869565	Parts per million
CO	17-Oct-08	06-19-0007	0.969565217	Parts per million
CO	18-Oct-08	06-19-0007	0.602173913	Parts per million
CO	19-Oct-08	06-19-0007	0.563043478	Parts per million
CO	20-Oct-08	06-19-0007	0.57826087	Parts per million
CO	21-Oct-08	06-19-0007	0.752173913	Parts per million
CO	22-Oct-08	06-19-0007	1.022727273	Parts per million
CO	23-Oct-08	06-19-0007	0.947826087	Parts per million
CO	24-Oct-08	06-19-0007	0.82173913	Parts per million
CO	25-Oct-08	06-19-0007	0.808695652	Parts per million
CO	26-Oct-08	06-19-0007	0.873913043	Parts per million
CO	27-Oct-08	06-19-0007	0.791304348	Parts per million
CO	28-Oct-08	06-19-0007	0.917391304	Parts per million
CO	29-Oct-08	06-19-0007	0.786363636	Parts per million
CO	30-Oct-08	06-19-0007	0.641304348	Parts per million
CO	31-Oct-08	06-19-0007	0.6	Parts per million
CO	01-Nov-08	06-19-0007	0.52826087	Parts per million
CO	02-Nov-08	06-19-0007	0.293478261	Parts per million
CO	03-Nov-08	06-19-0007	0.384782609	Parts per million
CO	04-Nov-08	06-19-0007	0.27173913	Parts per million
CO	05-Nov-08	06-19-0007	0.602272727	Parts per million
CO	06-Nov-08	06-19-0007	0.691304348	Parts per million
CO	07-Nov-08	06-19-0007	0.802173913	Parts per million
CO	08-Nov-08	06-19-0007	0.654347826	Parts per million
CO	09-Nov-08	06-19-0007	0.415217391	Parts per million
CO	10-Nov-08	06-19-0007	0.636956522	Parts per million
CO	11-Nov-08	06-19-0007	0.676086957	Parts per million
CO	12-Nov-08	06-19-0007	0.645454545	Parts per million
CO	13-Nov-08	06-19-0007	0.656521739	Parts per million
CO	14-Nov-08	06-19-0007	0.782608696	Parts per million
CO	15-Nov-08	06-19-0007	1.086956522	Parts per million
CO	16-Nov-08	06-19-0007	1.110869565	Parts per million
CO	17-Nov-08	06-19-0007	1.213043478	Parts per million
CO	18-Nov-08	06-19-0007	0.843478261	Parts per million
CO	19-Nov-08	06-19-0007	0.990909091	Parts per million
CO	20-Nov-08	06-19-0007	0.623529412	Parts per million
CO	21-Nov-08	06-19-0007	0.695652174	Parts per million
CO	22-Nov-08	06-19-0007	0.7	Parts per million
CO	23-Nov-08	06-19-0007	1.034782609	Parts per million
CO	24-Nov-08	06-19-0007	0.905263158	Parts per million
CO	25-Nov-08	06-19-0007	0.760869565	Parts per million
CO	26-Nov-08	06-19-0007	0.668181818	Parts per million
CO	27-Nov-08	06-19-0007	0.6	Parts per million
CO	28-Nov-08	06-19-0007	0.604347826	Parts per million
CO	29-Nov-08	06-19-0007	0.636956522	Parts per million
CO	30-Nov-08	06-19-0007	0.630434783	Parts per million
CO	01-Dec-08	06-19-0007	0.25	Parts per million
CO	02-Dec-08	06-19-0007	0.304347826	Parts per million
CO	03-Dec-08	06-19-0007	0.277272727	Parts per million
CO	04-Dec-08	06-19-0007	0.343181818	Parts per million
CO	05-Dec-08	06-19-0007	0.302173913	Parts per million
CO	06-Dec-08	06-19-0007	0.282608696	Parts per million
CO	07-Dec-08	06-19-0007	0.376086957	Parts per million
CO	08-Dec-08	06-19-0007	0.2625	Parts per million
CO	09-Dec-08	06-19-0007	0.373913043	Parts per million
CO	10-Dec-08	06-19-0007	0.520454545	Parts per million
CO	11-Dec-08	06-19-0007	0.3075	Parts per million
CO	12-Dec-08	06-19-0007	0.417391304	Parts per million
CO	13-Dec-08	06-19-0007	0.343478261	Parts per million
CO	14-Dec-08	06-19-0007	0.37826087	Parts per million
CO	15-Dec-08	06-19-0007	0.269565217	Parts per million
CO	16-Dec-08	06-19-0007	0.323913043	Parts per million
CO	17-Dec-08	06-19-0007	0.322727273	Parts per million
CO	18-Dec-08	06-19-0007	0.386956522	Parts per million
CO	19-Dec-08	06-19-0007	0.4	Parts per million
CO	20-Dec-08	06-19-0007	0.419565217	Parts per million
CO	21-Dec-08	06-19-0007	0.354347826	Parts per million
CO	22-Dec-08	06-19-0007	0.493478261	Parts per million
CO	23-Dec-08	06-19-0007	0.430434783	Parts per million
CO	24-Dec-08	06-19-0007	0.261363636	Parts per million
CO	25-Dec-08	06-19-0007	0.25	Parts per million
CO	26-Dec-08	06-19-0007	0.52173913	Parts per million
CO	27-Dec-08	06-19-0007	0.752173913	Parts per million
CO	28-Dec-08	06-19-0007	0.65	Parts per million
CO	29-Dec-08	06-19-0007	0.669565217	Parts per million
CO	30-Dec-08	06-19-0007	0.395652174	Parts per million
CO	31-Dec-08	06-19-0007	0.304545455	Parts per million
CO	01-Jan-09	06-19-0007	0.25	Parts per million
CO	02-Jan-09	06-19-0007	0.286956522	Parts per million
CO	03-Jan-09	06-19-0007	0.352173913	Parts per million
CO	04-Jan-09	06-19-0007	0.7	Parts per million
CO	05-Jan-09	06-19-0007	0.506521739	Parts per million
CO	06-Jan-09	06-19-0007	0.567391304	Parts per million
CO	07-Jan-09	06-19-0007	0.531818182	Parts per million
CO	08-Jan-09	06-19-0007	0.42173913	Parts per million
CO	09-Jan-09	06-19-0007	0.480434783	Parts per million
CO	10-Jan-09	06-19-0007	0.693478261	Parts per million
CO	11-Jan-09	06-19-0007	0.52826087	Parts per million
CO	12-Jan-09	06-19-0007	1.165217391	Parts per million
CO	13-Jan-09	06-19-0007	0.902173913	Parts per million
CO	14-Jan-09	06-19-0007	1.090909091	Parts per million
CO	15-Jan-09	06-19-0007	1.030434783	Parts per million
CO	16-Jan-09	06-19-0007	1.12173913	Parts per million
CO	17-Jan-09	06-19-0007	0.6	Parts per million
CO	18-Jan-09	06-19-0007	0.47826087	Parts per million
CO	19-Jan-09	06-19-0007	0.797826087	Parts per million
CO	20-Jan-09	06-19-0007	0.645652174	Parts per million
CO	21-Jan-09	06-19-0007	0.495454545	Parts per million
CO	22-Jan-09	06-19-0007	0.417391304	Parts per million
CO	23-Jan-09	06-19-0007	0.426086957	Parts per million
CO	24-Jan-09	06-19-0007	0.280434783	Parts per million
CO	25-Jan-09	06-19-0007	0.25	Parts per million
CO	26-Jan-09	06-19-0007	0.265217391	Parts per million
CO	27-Jan-09	06-19-0007	0.530434783	Parts per million
CO	28-Jan-09	06-19-0007	0.922727273	Parts per million
CO	29-Jan-09	06-19-0007	0.625	Parts per million
CO	30-Jan-09	06-19-0007	0.680434783	Parts per million
CO	31-Jan-09	06-19-0007	0.704347826	Parts per million
CO	01-Feb-09	06-19-0007	0.708695652	Parts per million
CO	02-Feb-09	06-19-0007	0.794736842	Parts per million
CO	03-Feb-09	06-19-0007	0.969047619	Parts per million
CO	04-Feb-09	06-19-0007	0.75625	Parts per million
CO	05-Feb-09	06-19-0007	0.360869565	Parts per million
CO	06-Feb-09	06-19-0007	0.282608696	Parts per million
CO	07-Feb-09	06-19-0007	0.341304348	Parts per million
CO	08-Feb-09	06-19-0007	0.25	Parts per million
CO	09-Feb-09	06-19-0007	0.273913043	Parts per million
CO	10-Feb-09	06-19-0007	0.304347826	Parts per million
CO	11-Feb-09	06-19-0007	0.25	Parts per million
CO	12-Feb-09	06-19-0007	0.25	Parts per million
CO	13-Feb-09	06-19-0007	0.25	Parts per million
CO	14-Feb-09	06-19-0007	0.25	Parts per million
CO	15-Feb-09	06-19-0007	0.25	Parts per million
CO	16-Feb-09	06-19-0007	0.319565217	Parts per million
CO	17-Feb-09	06-19-0007	0.25	Parts per million
CO	18-Feb-09	06-19-0007	0.488636364	Parts per million
CO	19-Feb-09	06-19-0007	0.591304348	Parts per million
CO	20-Feb-09	06-19-0007	0.782608696	Parts per million
CO	21-Feb-09	06-19-0007	0.37173913	Parts per million
CO	22-Feb-09	06-19-0007	0.25	Parts per million
CO	23-Feb-09	06-19-0007	0.332608696	Parts per million
CO	24-Feb-09	06-19-0007	0.4	Parts per million
CO	25-Feb-09	06-19-0007	0.359090909	Parts per million
CO	26-Feb-09	06-19-0007	0.284782609	Parts per million
CO	27-Feb-09	06-19-0007	0.302173913	Parts per million
CO	28-Feb-09	06-19-0007	0.286956522	Parts per million
CO	01-Mar-09	06-19-0007	0.25	Parts per million
CO	02-Mar-09	06-19-0007	0.27173913	Parts per million
CO	03-Mar-09	06-19-0007	0.25	Parts per million
CO	04-Mar-09	06-19-0007	0.25	Parts per million
CO	05-Mar-09	06-19-0007	0.280434783	Parts per million
CO	06-Mar-09	06-19-0007	0.27173913	Parts per million
CO	07-Mar-09	06-19-0007	0.343478261	Parts per million
CO	08-Mar-09	06-19-0007	0.52826087	Parts per million
CO	09-Mar-09	06-19-0007	0.25	Parts per million
CO	10-Mar-09	06-19-0007	0.37173913	Parts per million
CO	11-Mar-09	06-19-0007	0.452272727	Parts per million
CO	12-Mar-09	06-19-0007	0.363043478	Parts per million
CO	13-Mar-09	06-19-0007	0.373913043	Parts per million
CO	14-Mar-09	06-19-0007	0.376086957	Parts per million
CO	15-Mar-09	06-19-0007	0.25	Parts per million
CO	16-Mar-09	06-19-0007	0.291304348	Parts per million
CO	17-Mar-09	06-19-0007	0.25	Parts per million
CO	18-Mar-09	06-19-0007	0.25	Parts per million
CO	19-Mar-09	06-19-0007	0.365217391	Parts per million
CO	20-Mar-09	06-19-0007	0.408695652	Parts per million
CO	21-Mar-09	06-19-0007	0.25	Parts per million
CO	22-Mar-09	06-19-0007	0.25	Parts per million
CO	23-Mar-09	06-19-0007	0.302173913	Parts per million
CO	24-Mar-09	06-19-0007	0.332608696	Parts per million
CO	25-Mar-09	06-19-0007	0.311363636	Parts per million
CO	26-Mar-09	06-19-0007	0.25	Parts per million
CO	27-Mar-09	06-19-0007	0.334782609	Parts per million
CO	28-Mar-09	06-19-0007	0.313043478	Parts per million
CO	29-Mar-09	06-19-0007	0.25	Parts per million
CO	30-Mar-09	06-19-0007	0.25	Parts per million
CO	31-Mar-09	06-19-0007	0.27173913	Parts per million
CO	01-Apr-09	06-19-0007	0.293181818	Parts per million
CO	02-Apr-09	06-19-0007	0.27173913	Parts per million
CO	03-Apr-09	06-19-0007	0.25	Parts per million
CO	04-Apr-09	06-19-0007	0.265217391	Parts per million
CO	05-Apr-09	06-19-0007	0.306521739	Parts per million
CO	06-Apr-09	06-19-0007	0.295652174	Parts per million
CO	07-Apr-09	06-19-0007	0.25	Parts per million
CO	13-Apr-09	06-19-0007	0.25	Parts per million
CO	14-Apr-09	06-19-0007	0.25	Parts per million
CO	15-Apr-09	06-19-0007	0.25	Parts per million
CO	16-Apr-09	06-19-0007	0.3	Parts per million
CO	17-Apr-09	06-19-0007	0.295652174	Parts per million
CO	18-Apr-09	06-19-0007	0.306521739	Parts per million
CO	19-Apr-09	06-19-0007	0.336956522	Parts per million
CO	20-Apr-09	06-19-0007	0.286956522	Parts per million
CO	21-Apr-09	06-19-0007	0.27173913	Parts per million
CO	22-Apr-09	06-19-0007	0.269230769	Parts per million
CO	23-Apr-09	06-19-0007	0.25	Parts per million
CO	24-Apr-09	06-19-0007	0.25	Parts per million
CO	25-Apr-09	06-19-0007	0.25	Parts per million
CO	26-Apr-09	06-19-0007	0.25	Parts per million
CO	27-Apr-09	06-19-0007	0.25	Parts per million
CO	28-Apr-09	06-19-0007	0.25	Parts per million
CO	29-Apr-09	06-19-0007	0.25	Parts per million
CO	30-Apr-09	06-19-0007	0.25	Parts per million
CO	01-May-09	06-19-0007	0.260869565	Parts per million
CO	02-May-09	06-19-0007	0.25	Parts per million
CO	03-May-09	06-19-0007	0.25	Parts per million
CO	04-May-09	06-19-0007	0.25	Parts per million
CO	05-May-09	06-19-0007	0.25	Parts per million
CO	06-May-09	06-19-0007	0.25	Parts per million
CO	07-May-09	06-19-0007	0.25	Parts per million
CO	08-May-09	06-19-0007	0.25	Parts per million
CO	09-May-09	06-19-0007	0.260869565	Parts per million
CO	10-May-09	06-19-0007	0.25	Parts per million
CO	11-May-09	06-19-0007	0.25	Parts per million
CO	12-May-09	06-19-0007	0.25	Parts per million
CO	13-May-09	06-19-0007	0.25	Parts per million
CO	14-May-09	06-19-0007	0.25	Parts per million
CO	15-May-09	06-19-0007	0.25	Parts per million
CO	16-May-09	06-19-0007	0.260869565	Parts per million
CO	17-May-09	06-19-0007	0.25	Parts per million
CO	18-May-09	06-19-0007	0.27173913	Parts per million
CO	19-May-09	06-19-0007	0.25	Parts per million
CO	20-May-09	06-19-0007	0.25	Parts per million
CO	21-May-09	06-19-0007	0.25	Parts per million
CO	22-May-09	06-19-0007	0.25	Parts per million
CO	23-May-09	06-19-0007	0.25	Parts per million
CO	24-May-09	06-19-0007	0.25	Parts per million
CO	25-May-09	06-19-0007	0.25	Parts per million
CO	26-May-09	06-19-0007	0.25	Parts per million
CO	27-May-09	06-19-0007	0.261363636	Parts per million
CO	28-May-09	06-19-0007	0.27173913	Parts per million
CO	29-May-09	06-19-0007	0.25	Parts per million
CO	30-May-09	06-19-0007	0.25	Parts per million
CO	31-May-09	06-19-0007	0.25	Parts per million
CO	01-Jun-09	06-19-0007	0.25	Parts per million
CO	02-Jun-09	06-19-0007	0.25	Parts per million
CO	08-Jun-09	06-19-0007	0.25	Parts per million
CO	09-Jun-09	06-19-0007	0.25	Parts per million
CO	10-Jun-09	06-19-0007	0.25	Parts per million
CO	11-Jun-09	06-19-0007	0.25	Parts per million
CO	12-Jun-09	06-19-0007	0.25	Parts per million
CO	13-Jun-09	06-19-0007	0.25	Parts per million
CO	14-Jun-09	06-19-0007	0.25	Parts per million
CO	15-Jun-09	06-19-0007	0.25	Parts per million
CO	16-Jun-09	06-19-0007	0.25	Parts per million
CO	17-Jun-09	06-19-0007	0.25	Parts per million
CO	18-Jun-09	06-19-0007	0.25	Parts per million
CO	19-Jun-09	06-19-0007	0.25	Parts per million
CO	20-Jun-09	06-19-0007	0.25	Parts per million
CO	21-Jun-09	06-19-0007	0.25	Parts per million
CO	22-Jun-09	06-19-0007	0.25	Parts per million
CO	23-Jun-09	06-19-0007	0.25	Parts per million
CO	24-Jun-09	06-19-0007	0.25	Parts per million
CO	25-Jun-09	06-19-0007	0.25	Parts per million
CO	26-Jun-09	06-19-0007	0.260869565	Parts per million
CO	27-Jun-09	06-19-0007	0.260869565	Parts per million
CO	28-Jun-09	06-19-0007	0.25	Parts per million
CO	29-Jun-09	06-19-0007	0.25	Parts per million
CO	30-Jun-09	06-19-0007	0.25	Parts per million
CO	01-Jul-09	06-19-0007	0.25	Parts per million
CO	02-Jul-09	06-19-0007	0.25	Parts per million
CO	03-Jul-09	06-19-0007	0.25	Parts per million
CO	04-Jul-09	06-19-0007	0.25	Parts per million
CO	05-Jul-09	06-19-0007	0.25	Parts per million
CO	06-Jul-09	06-19-0007	0.25	Parts per million
CO	07-Jul-09	06-19-0007	0.25	Parts per million
CO	08-Jul-09	06-19-0007	0.25	Parts per million
CO	09-Jul-09	06-19-0007	0.25	Parts per million
CO	10-Jul-09	06-19-0007	0.25	Parts per million
CO	11-Jul-09	06-19-0007	0.25	Parts per million
CO	12-Jul-09	06-19-0007	0.25	Parts per million
CO	13-Jul-09	06-19-0007	0.25	Parts per million
CO	14-Jul-09	06-19-0007	0.25	Parts per million
CO	15-Jul-09	06-19-0007	0.272727273	Parts per million
CO	16-Jul-09	06-19-0007	0.260869565	Parts per million
CO	17-Jul-09	06-19-0007	0.260869565	Parts per million
CO	18-Jul-09	06-19-0007	0.25	Parts per million
CO	19-Jul-09	06-19-0007	0.25	Parts per million
CO	20-Jul-09	06-19-0007	0.25	Parts per million
CO	21-Jul-09	06-19-0007	0.260869565	Parts per million
CO	22-Jul-09	06-19-0007	0.25	Parts per million
CO	23-Jul-09	06-19-0007	0.260869565	Parts per million
CO	24-Jul-09	06-19-0007	0.25	Parts per million
CO	25-Jul-09	06-19-0007	0.25	Parts per million
CO	26-Jul-09	06-19-0007	0.25	Parts per million
CO	27-Jul-09	06-19-0007	0.260869565	Parts per million
CO	28-Jul-09	06-19-0007	0.25	Parts per million
CO	29-Jul-09	06-19-0007	0.25	Parts per million
CO	30-Jul-09	06-19-0007	0.25	Parts per million
CO	31-Jul-09	06-19-0007	0.25	Parts per million
CO	01-Aug-09	06-19-0007	0.25	Parts per million
CO	02-Aug-09	06-19-0007	0.25	Parts per million
CO	03-Aug-09	06-19-0007	0.25	Parts per million
CO	04-Aug-09	06-19-0007	0.25	Parts per million
CO	05-Aug-09	06-19-0007	0.25	Parts per million
CO	06-Aug-09	06-19-0007	0.25	Parts per million
CO	07-Aug-09	06-19-0007	0.25	Parts per million
CO	08-Aug-09	06-19-0007	0.25	Parts per million
CO	09-Aug-09	06-19-0007	0.260869565	Parts per million
CO	10-Aug-09	06-19-0007	0.352173913	Parts per million
CO	11-Aug-09	06-19-0007	0.356521739	Parts per million
CO	12-Aug-09	06-19-0007	0.306818182	Parts per million
CO	13-Aug-09	06-19-0007	0.25	Parts per million
CO	14-Aug-09	06-19-0007	0.25	Parts per million
CO	15-Aug-09	06-19-0007	0.282608696	Parts per million
CO	16-Aug-09	06-19-0007	0.27173913	Parts per million
CO	17-Aug-09	06-19-0007	0.326086957	Parts per million
CO	18-Aug-09	06-19-0007	0.295652174	Parts per million
CO	19-Aug-09	06-19-0007	0.354545455	Parts per million
CO	20-Aug-09	06-19-0007	0.260869565	Parts per million
CO	21-Aug-09	06-19-0007	0.330434783	Parts per million
CO	22-Aug-09	06-19-0007	0.304347826	Parts per million
CO	23-Aug-09	06-19-0007	0.260869565	Parts per million
CO	24-Aug-09	06-19-0007	0.27173913	Parts per million
CO	25-Aug-09	06-19-0007	0.336956522	Parts per million
CO	26-Aug-09	06-19-0007	0.304545455	Parts per million
CO	27-Aug-09	06-19-0007	0.260869565	Parts per million
CO	28-Aug-09	06-19-0007	0.282608696	Parts per million
CO	29-Aug-09	06-19-0007	0.282608696	Parts per million
CO	30-Aug-09	06-19-0007	0.32826087	Parts per million
CO	31-Aug-09	06-19-0007	0.25	Parts per million
CO	01-Sep-09	06-19-0007	0.25	Parts per million
CO	02-Sep-09	06-19-0007	0.288636364	Parts per million
CO	03-Sep-09	06-19-0007	0.332608696	Parts per million
CO	04-Sep-09	06-19-0007	0.25	Parts per million
CO	05-Sep-09	06-19-0007	0.25	Parts per million
CO	06-Sep-09	06-19-0007	0.25	Parts per million
CO	07-Sep-09	06-19-0007	0.25	Parts per million
CO	08-Sep-09	06-19-0007	0.317391304	Parts per million
CO	09-Sep-09	06-19-0007	0.28	Parts per million
CO	10-Sep-09	06-19-0007	0.302173913	Parts per million
CO	11-Sep-09	06-19-0007	0.426086957	Parts per million
CO	12-Sep-09	06-19-0007	0.332608696	Parts per million
CO	13-Sep-09	06-19-0007	0.25	Parts per million
CO	14-Sep-09	06-19-0007	0.25	Parts per million
CO	15-Sep-09	06-19-0007	0.25	Parts per million
CO	16-Sep-09	06-19-0007	0.288636364	Parts per million
CO	17-Sep-09	06-19-0007	0.306521739	Parts per million
CO	18-Sep-09	06-19-0007	0.3	Parts per million
CO	19-Sep-09	06-19-0007	0.306521739	Parts per million
CO	20-Sep-09	06-19-0007	0.304347826	Parts per million
CO	21-Sep-09	06-19-0007	0.37826087	Parts per million
CO	22-Sep-09	06-19-0007	0.423913043	Parts per million
CO	23-Sep-09	06-19-0007	0.336363636	Parts per million
CO	24-Sep-09	06-19-0007	0.306521739	Parts per million
CO	25-Sep-09	06-19-0007	0.339130435	Parts per million
CO	26-Sep-09	06-19-0007	0.373913043	Parts per million
CO	27-Sep-09	06-19-0007	0.434782609	Parts per million
CO	28-Sep-09	06-19-0007	0.345652174	Parts per million
CO	29-Sep-09	06-19-0007	0.25	Parts per million
CO	30-Sep-09	06-19-0007	0.25	Parts per million
CO	01-Oct-09	06-19-0007	0.415217391	Parts per million
CO	02-Oct-09	06-19-0007	0.508695652	Parts per million
CO	03-Oct-09	06-19-0007	0.352173913	Parts per million
CO	04-Oct-09	06-19-0007	0.260869565	Parts per million
CO	05-Oct-09	06-19-0007	0.260869565	Parts per million
CO	06-Oct-09	06-19-0007	0.306521739	Parts per million
CO	07-Oct-09	06-19-0007	0.4425	Parts per million
CO	08-Oct-09	06-19-0007	0.480434783	Parts per million
CO	09-Oct-09	06-19-0007	0.415217391	Parts per million
CO	10-Oct-09	06-19-0007	0.404347826	Parts per million
CO	11-Oct-09	06-19-0007	0.339130435	Parts per million
CO	12-Oct-09	06-19-0007	0.25	Parts per million
CO	13-Oct-09	06-19-0007	0.25	Parts per million
CO	14-Oct-09	06-19-0007	0.25	Parts per million
CO	15-Oct-09	06-19-0007	0.304347826	Parts per million
CO	16-Oct-09	06-19-0007	0.354347826	Parts per million
CO	17-Oct-09	06-19-0007	0.360869565	Parts per million
CO	18-Oct-09	06-19-0007	0.315217391	Parts per million
CO	19-Oct-09	06-19-0007	0.260869565	Parts per million
CO	20-Oct-09	06-19-0007	0.32826087	Parts per million
CO	21-Oct-09	06-19-0007	0.493181818	Parts per million
CO	22-Oct-09	06-19-0007	0.44047619	Parts per million
CO	23-Oct-09	06-19-0007	0.541304348	Parts per million
CO	24-Oct-09	06-19-0007	0.393478261	Parts per million
CO	25-Oct-09	06-19-0007	0.358695652	Parts per million
CO	26-Oct-09	06-19-0007	0.445652174	Parts per million
CO	27-Oct-09	06-19-0007	0.25	Parts per million
CO	28-Oct-09	06-19-0007	0.25	Parts per million
CO	29-Oct-09	06-19-0007	0.389130435	Parts per million
CO	30-Oct-09	06-19-0007	0.447826087	Parts per million
CO	31-Oct-09	06-19-0007	0.62826087	Parts per million
CO	01-Nov-09	06-19-0007	0.430434783	Parts per million
CO	02-Nov-09	06-19-0007	0.539130435	Parts per million
CO	03-Nov-09	06-19-0007	0.456521739	Parts per million
CO	04-Nov-09	06-19-0007	0.320454545	Parts per million
CO	05-Nov-09	06-19-0007	0.419565217	Parts per million
CO	06-Nov-09	06-19-0007	0.5	Parts per million
CO	07-Nov-09	06-19-0007	0.25	Parts per million
CO	08-Nov-09	06-19-0007	0.419565217	Parts per million
CO	09-Nov-09	06-19-0007	0.476086957	Parts per million
CO	10-Nov-09	06-19-0007	0.573913043	Parts per million
CO	11-Nov-09	06-19-0007	0.627272727	Parts per million
CO	12-Nov-09	06-19-0007	0.5	Parts per million
CO	13-Nov-09	06-19-0007	0.404347826	Parts per million
CO	14-Nov-09	06-19-0007	0.545652174	Parts per million
CO	15-Nov-09	06-19-0007	0.656521739	Parts per million
CO	16-Nov-09	06-19-0007	0.665217391	Parts per million
CO	17-Nov-09	06-19-0007	0.42826087	Parts per million
CO	18-Nov-09	06-19-0007	0.272727273	Parts per million
CO	19-Nov-09	06-19-0007	0.373913043	Parts per million
CO	20-Nov-09	06-19-0007	0.260869565	Parts per million
CO	21-Nov-09	06-19-0007	0.358695652	Parts per million
CO	22-Nov-09	06-19-0007	0.45	Parts per million
CO	23-Nov-09	06-19-0007	0.32826087	Parts per million
CO	24-Nov-09	06-19-0007	0.772727273	Parts per million
CO	25-Nov-09	06-19-0007	1.131818182	Parts per million
CO	26-Nov-09	06-19-0007	0.710869565	Parts per million
CO	27-Nov-09	06-19-0007	0.319565217	Parts per million
CO	28-Nov-09	06-19-0007	0.339130435	Parts per million
CO	29-Nov-09	06-19-0007	0.323913043	Parts per million
CO	30-Nov-09	06-19-0007	0.513043478	Parts per million
CO	01-Dec-09	06-19-0007	0.686956522	Parts per million
CO	02-Dec-09	06-19-0007	0.761363636	Parts per million
CO	03-Dec-09	06-19-0007	0.686956522	Parts per million
CO	04-Dec-09	06-19-0007	0.826086957	Parts per million
CO	05-Dec-09	06-19-0007	0.610869565	Parts per million
CO	06-Dec-09	06-19-0007	0.260869565	Parts per million
CO	07-Dec-09	06-19-0007	0.27173913	Parts per million
CO	08-Dec-09	06-19-0007	0.915217391	Parts per million
CO	09-Dec-09	06-19-0007	1.065909091	Parts per million
CO	10-Dec-09	06-19-0007	0.363043478	Parts per million
CO	11-Dec-09	06-19-0007	0.261904762	Parts per million
CO	12-Dec-09	06-19-0007	0.25	Parts per million
CO	13-Dec-09	06-19-0007	0.319565217	Parts per million
CO	14-Dec-09	06-19-0007	0.480434783	Parts per million
CO	15-Dec-09	06-19-0007	0.430434783	Parts per million
CO	16-Dec-09	06-19-0007	0.645454545	Parts per million
CO	17-Dec-09	06-19-0007	0.458695652	Parts per million
CO	18-Dec-09	06-19-0007	0.27173913	Parts per million
CO	19-Dec-09	06-19-0007	0.406521739	Parts per million
CO	20-Dec-09	06-19-0007	0.758695652	Parts per million
CO	21-Dec-09	06-19-0007	0.786956522	Parts per million
CO	22-Dec-09	06-19-0007	0.25	Parts per million
CO	23-Dec-09	06-19-0007	0.861111111	Parts per million
CO	24-Dec-09	06-19-0007	0.859090909	Parts per million
CO	25-Dec-09	06-19-0007	0.840909091	Parts per million
CO	26-Dec-09	06-19-0007	0.320454545	Parts per million
CO	27-Dec-09	06-19-0007	0.559090909	Parts per million
CO	28-Dec-09	06-19-0007	0.277272727	Parts per million
CO	29-Dec-09	06-19-0007	0.25	Parts per million
CO	30-Dec-09	06-19-0007	0.55	Parts per million
CO	31-Dec-09	06-19-0007	0.622727273	Parts per million
CO	01-Jan-10	06-19-0007	0.634090909	Parts per million
CO	02-Jan-10	06-19-0007	0.320454545	Parts per million
CO	03-Jan-10	06-19-0007	0.427272727	Parts per million
CO	04-Jan-10	06-19-0007	0.25	Parts per million
CO	05-Jan-10	06-19-0007	0.25	Parts per million
CO	06-Jan-10	06-19-0007	0.336363636	Parts per million
CO	07-Jan-10	06-19-0007	0.422727273	Parts per million
CO	08-Jan-10	06-19-0007	0.326190476	Parts per million
CO	09-Jan-10	06-19-0007	0.465909091	Parts per million
CO	10-Jan-10	06-19-0007	0.35	Parts per million
CO	11-Jan-10	06-19-0007	0.442857143	Parts per million
CO	12-Jan-10	06-19-0007	0.582352941	Parts per million
CO	13-Jan-10	06-19-0007	0.333333333	Parts per million
CO	14-Jan-10	06-19-0007	0.388636364	Parts per million
CO	15-Jan-10	06-19-0007	0.570454545	Parts per million
CO	16-Jan-10	06-19-0007	0.356818182	Parts per million
CO	17-Jan-10	06-19-0007	0.261363636	Parts per million
CO	18-Jan-10	06-19-0007	0.25	Parts per million
CO	19-Jan-10	06-19-0007	0.25	Parts per million
CO	20-Jan-10	06-19-0007	0.25	Parts per million
CO	21-Jan-10	06-19-0007	0.311363636	Parts per million
CO	22-Jan-10	06-19-0007	0.261904762	Parts per million
CO	23-Jan-10	06-19-0007	0.454545455	Parts per million
CO	24-Jan-10	06-19-0007	0.318181818	Parts per million
CO	25-Jan-10	06-19-0007	0.330952381	Parts per million
CO	26-Jan-10	06-19-0007	0.25	Parts per million
CO	27-Jan-10	06-19-0007	0.325	Parts per million
CO	28-Jan-10	06-19-0007	0.506818182	Parts per million
CO	29-Jan-10	06-19-0007	0.356818182	Parts per million
CO	30-Jan-10	06-19-0007	0.338636364	Parts per million
CO	31-Jan-10	06-19-0007	0.443181818	Parts per million
CO	01-Feb-10	06-19-0007	0.505555556	Parts per million
CO	04-Feb-10	06-19-0007	0.25	Parts per million
CO	05-Feb-10	06-19-0007	0.313333333	Parts per million
CO	06-Feb-10	06-19-0007	0.277272727	Parts per million
CO	07-Feb-10	06-19-0007	0.261363636	Parts per million
CO	08-Feb-10	06-19-0007	0.2875	Parts per million
CO	09-Feb-10	06-19-0007	0.297058824	Parts per million
CO	10-Feb-10	06-19-0007	0.333333333	Parts per million
CO	11-Feb-10	06-19-0007	0.409090909	Parts per million
CO	12-Feb-10	06-19-0007	0.390909091	Parts per million
CO	13-Feb-10	06-19-0007	0.379545455	Parts per million
CO	14-Feb-10	06-19-0007	0.652272727	Parts per million
CO	15-Feb-10	06-19-0007	0.525	Parts per million
CO	16-Feb-10	06-19-0007	0.490909091	Parts per million
CO	17-Feb-10	06-19-0007	0.427272727	Parts per million
CO	18-Feb-10	06-19-0007	0.431818182	Parts per million
CO	19-Feb-10	06-19-0007	0.340909091	Parts per million
CO	20-Feb-10	06-19-0007	0.261363636	Parts per million
CO	21-Feb-10	06-19-0007	0.25	Parts per million
CO	22-Feb-10	06-19-0007	0.297727273	Parts per million
CO	23-Feb-10	06-19-0007	0.334090909	Parts per million
CO	24-Feb-10	06-19-0007	0.277272727	Parts per million
CO	25-Feb-10	06-19-0007	0.318181818	Parts per million
CO	26-Feb-10	06-19-0007	0.261363636	Parts per million
CO	27-Feb-10	06-19-0007	0.25	Parts per million
CO	28-Feb-10	06-19-0007	0.293181818	Parts per million
CO	01-Mar-10	06-19-0007	0.30952381	Parts per million
CO	02-Mar-10	06-19-0007	0.277272727	Parts per million
CO	03-Mar-10	06-19-0007	0.25	Parts per million
CO	04-Mar-10	06-19-0007	0.438636364	Parts per million
CO	05-Mar-10	06-19-0007	0.377272727	Parts per million
CO	06-Mar-10	06-19-0007	0.281818182	Parts per million
CO	07-Mar-10	06-19-0007	0.288636364	Parts per million
CO	08-Mar-10	06-19-0007	0.25	Parts per million
CO	09-Mar-10	06-19-0007	0.25	Parts per million
CO	10-Mar-10	06-19-0007	0.272727273	Parts per million
CO	11-Mar-10	06-19-0007	0.309090909	Parts per million
CO	12-Mar-10	06-19-0007	0.265909091	Parts per million
CO	13-Mar-10	06-19-0007	0.25	Parts per million
CO	14-Mar-10	06-19-0007	0.336363636	Parts per million
CO	15-Mar-10	06-19-0007	0.386363636	Parts per million
CO	16-Mar-10	06-19-0007	0.326190476	Parts per million
CO	17-Mar-10	06-19-0007	0.347727273	Parts per million
CO	18-Mar-10	06-19-0007	0.277272727	Parts per million
CO	19-Mar-10	06-19-0007	0.318181818	Parts per million
CO	20-Mar-10	06-19-0007	0.352272727	Parts per million
CO	21-Mar-10	06-19-0007	0.25	Parts per million
CO	22-Mar-10	06-19-0007	0.284090909	Parts per million
CO	23-Mar-10	06-19-0007	0.284090909	Parts per million
CO	24-Mar-10	06-19-0007	0.25	Parts per million
CO	25-Mar-10	06-19-0007	0.25	Parts per million
CO	26-Mar-10	06-19-0007	0.25	Parts per million
CO	27-Mar-10	06-19-0007	0.340909091	Parts per million
CO	28-Mar-10	06-19-0007	0.297727273	Parts per million
CO	29-Mar-10	06-19-0007	0.261363636	Parts per million
CO	30-Mar-10	06-19-0007	0.25	Parts per million
CO	31-Mar-10	06-19-0007	0.25	Parts per million
CO	01-Apr-10	06-19-0007	0.25	Parts per million
CO	02-Apr-10	06-19-0007	0.261363636	Parts per million
CO	03-Apr-10	06-19-0007	0.261363636	Parts per million
CO	04-Apr-10	06-19-0007	0.25	Parts per million
CO	05-Apr-10	06-19-0007	0.281818182	Parts per million
CO	06-Apr-10	06-19-0007	0.261363636	Parts per million
CO	07-Apr-10	06-19-0007	0.335714286	Parts per million
CO	08-Apr-10	06-19-0007	0.352941176	Parts per million
CO	09-Apr-10	06-19-0007	0.261363636	Parts per million
CO	10-Apr-10	06-19-0007	0.25	Parts per million
CO	11-Apr-10	06-19-0007	0.25	Parts per million
CO	12-Apr-10	06-19-0007	0.25	Parts per million
CO	13-Apr-10	06-19-0007	0.363636364	Parts per million
CO	14-Apr-10	06-19-0007	0.313636364	Parts per million
CO	15-Apr-10	06-19-0007	0.5	Parts per million
CO	16-Apr-10	06-19-0007	0.275	Parts per million
CO	17-Apr-10	06-19-0007	0.25	Parts per million
CO	18-Apr-10	06-19-0007	0.293181818	Parts per million
CO	19-Apr-10	06-19-0007	0.261363636	Parts per million
CO	20-Apr-10	06-19-0007	0.25	Parts per million
CO	21-Apr-10	06-19-0007	0.25	Parts per million
CO	22-Apr-10	06-19-0007	0.3	Parts per million
CO	23-Apr-10	06-19-0007	0.347727273	Parts per million
CO	24-Apr-10	06-19-0007	0.311363636	Parts per million
CO	25-Apr-10	06-19-0007	0.277272727	Parts per million
CO	26-Apr-10	06-19-0007	0.270454545	Parts per million
CO	27-Apr-10	06-19-0007	0.25	Parts per million
CO	28-Apr-10	06-19-0007	0.25	Parts per million
CO	29-Apr-10	06-19-0007	0.25	Parts per million
CO	30-Apr-10	06-19-0007	0.272727273	Parts per million
CO	01-May-10	06-19-0007	0.277272727	Parts per million
CO	02-May-10	06-19-0007	0.3	Parts per million
CO	03-May-10	06-19-0007	0.25	Parts per million
CO	04-May-10	06-19-0007	0.261363636	Parts per million
CO	05-May-10	06-19-0007	0.25	Parts per million
CO	06-May-10	06-19-0007	0.25	Parts per million
CO	07-May-10	06-19-0007	0.265909091	Parts per million
CO	08-May-10	06-19-0007	0.25	Parts per million
CO	09-May-10	06-19-0007	0.25	Parts per million
CO	10-May-10	06-19-0007	0.25	Parts per million
CO	11-May-10	06-19-0007	0.277272727	Parts per million
CO	12-May-10	06-19-0007	0.25	Parts per million
CO	13-May-10	06-19-0007	0.261363636	Parts per million
CO	14-May-10	06-19-0007	0.261363636	Parts per million
CO	15-May-10	06-19-0007	0.25	Parts per million
CO	16-May-10	06-19-0007	0.25	Parts per million
CO	17-May-10	06-19-0007	0.25	Parts per million
CO	18-May-10	06-19-0007	0.25	Parts per million
CO	19-May-10	06-19-0007	0.25	Parts per million
CO	20-May-10	06-19-0007	0.25	Parts per million
CO	21-May-10	06-19-0007	0.25	Parts per million
CO	22-May-10	06-19-0007	0.25	Parts per million
CO	23-May-10	06-19-0007	0.25	Parts per million
CO	24-May-10	06-19-0007	0.25	Parts per million
CO	25-May-10	06-19-0007	0.25	Parts per million
CO	26-May-10	06-19-0007	0.25	Parts per million
CO	27-May-10	06-19-0007	0.25	Parts per million
CO	28-May-10	06-19-0007	0.25	Parts per million
CO	29-May-10	06-19-0007	0.25	Parts per million
CO	30-May-10	06-19-0007	0.25	Parts per million
CO	31-May-10	06-19-0007	0.25	Parts per million
CO	01-Jun-10	06-19-0007	0.25	Parts per million
CO	02-Jun-10	06-19-0007	0.25	Parts per million
CO	03-Jun-10	06-19-0007	0.25	Parts per million
CO	04-Jun-10	06-19-0007	0.25	Parts per million
CO	05-Jun-10	06-19-0007	0.25	Parts per million
CO	06-Jun-10	06-19-0007	0.25	Parts per million
CO	07-Jun-10	06-19-0007	0.25	Parts per million
CO	08-Jun-10	06-19-0007	0.361904762	Parts per million
CO	09-Jun-10	06-19-0007	0.25	Parts per million
CO	10-Jun-10	06-19-0007	0.25	Parts per million
CO	11-Jun-10	06-19-0007	0.25	Parts per million
CO	12-Jun-10	06-19-0007	0.25	Parts per million
CO	13-Jun-10	06-19-0007	0.25	Parts per million
CO	14-Jun-10	06-19-0007	0.261363636	Parts per million
CO	15-Jun-10	06-19-0007	0.25	Parts per million
CO	16-Jun-10	06-19-0007	0.25	Parts per million
CO	17-Jun-10	06-19-0007	0.284090909	Parts per million
CO	18-Jun-10	06-19-0007	0.25	Parts per million
CO	19-Jun-10	06-19-0007	0.25	Parts per million
CO	20-Jun-10	06-19-0007	0.25	Parts per million
CO	21-Jun-10	06-19-0007	0.25	Parts per million
CO	22-Jun-10	06-19-0007	0.25	Parts per million
CO	23-Jun-10	06-19-0007	0.283333333	Parts per million
CO	24-Jun-10	06-19-0007	0.25	Parts per million
CO	25-Jun-10	06-19-0007	0.25	Parts per million
CO	26-Jun-10	06-19-0007	0.25	Parts per million
CO	27-Jun-10	06-19-0007	0.25	Parts per million
CO	28-Jun-10	06-19-0007	0.25	Parts per million
CO	29-Jun-10	06-19-0007	0.25	Parts per million
CO	30-Jun-10	06-19-0007	0.25	Parts per million
CO	01-Jul-10	06-19-0007	0.25	Parts per million
CO	02-Jul-10	06-19-0007	0.25	Parts per million
CO	03-Jul-10	06-19-0007	0.25	Parts per million
CO	04-Jul-10	06-19-0007	0.25	Parts per million
CO	05-Jul-10	06-19-0007	0.25	Parts per million
CO	06-Jul-10	06-19-0007	0.25	Parts per million
CO	07-Jul-10	06-19-0007	0.25	Parts per million
CO	08-Jul-10	06-19-0007	0.25	Parts per million
CO	09-Jul-10	06-19-0007	0.25	Parts per million
CO	10-Jul-10	06-19-0007	0.25	Parts per million
CO	11-Jul-10	06-19-0007	0.25	Parts per million
CO	12-Jul-10	06-19-0007	0.25	Parts per million
CO	13-Jul-10	06-19-0007	0.25	Parts per million
CO	14-Jul-10	06-19-0007	0.261363636	Parts per million
CO	15-Jul-10	06-19-0007	0.25	Parts per million
CO	16-Jul-10	06-19-0007	0.25	Parts per million
CO	17-Jul-10	06-19-0007	0.25	Parts per million
CO	18-Jul-10	06-19-0007	0.25	Parts per million
CO	19-Jul-10	06-19-0007	0.25	Parts per million
CO	20-Jul-10	06-19-0007	0.25	Parts per million
CO	21-Jul-10	06-19-0007	0.270454545	Parts per million
CO	22-Jul-10	06-19-0007	0.25	Parts per million
CO	23-Jul-10	06-19-0007	0.25	Parts per million
CO	24-Jul-10	06-19-0007	0.25	Parts per million
CO	25-Jul-10	06-19-0007	0.25	Parts per million
CO	26-Jul-10	06-19-0007	0.25	Parts per million
CO	27-Jul-10	06-19-0007	0.25	Parts per million
CO	28-Jul-10	06-19-0007	0.25	Parts per million
CO	29-Jul-10	06-19-0007	0.25	Parts per million
CO	03-Aug-10	06-19-0007	0.25	Parts per million
CO	04-Aug-10	06-19-0007	0.25	Parts per million
CO	05-Aug-10	06-19-0007	0.25	Parts per million
CO	06-Aug-10	06-19-0007	0.25	Parts per million
CO	07-Aug-10	06-19-0007	0.25	Parts per million
CO	08-Aug-10	06-19-0007	0.25	Parts per million
CO	09-Aug-10	06-19-0007	0.25	Parts per million
CO	10-Aug-10	06-19-0007	0.25	Parts per million
CO	11-Aug-10	06-19-0007	0.25	Parts per million
CO	16-Aug-10	06-19-0007	0.25	Parts per million
CO	17-Aug-10	06-19-0007	0.293181818	Parts per million
CO	18-Aug-10	06-19-0007	0.45952381	Parts per million
CO	19-Aug-10	06-19-0007	0.313333333	Parts per million
CO	20-Aug-10	06-19-0007	0.288636364	Parts per million
CO	21-Aug-10	06-19-0007	0.25	Parts per million
CO	22-Aug-10	06-19-0007	0.25	Parts per million
CO	23-Aug-10	06-19-0007	0.25	Parts per million
CO	24-Aug-10	06-19-0007	0.261363636	Parts per million
CO	25-Aug-10	06-19-0007	0.297727273	Parts per million
CO	26-Aug-10	06-19-0007	0.284090909	Parts per million
CO	27-Aug-10	06-19-0007	0.272727273	Parts per million
CO	28-Aug-10	06-19-0007	0.25	Parts per million
CO	29-Aug-10	06-19-0007	0.25	Parts per million
CO	30-Aug-10	06-19-0007	0.25	Parts per million
CO	31-Aug-10	06-19-0007	0.25	Parts per million
CO	01-Sep-10	06-19-0007	0.286363636	Parts per million
CO	02-Sep-10	06-19-0007	0.309090909	Parts per million
CO	03-Sep-10	06-19-0007	0.475	Parts per million
CO	17-Nov-10	06-19-0007	0.35625	Parts per million
CO	18-Nov-10	06-19-0007	0.452380952	Parts per million
CO	19-Nov-10	06-19-0007	0.25	Parts per million
CO	20-Nov-10	06-19-0007	0.25	Parts per million
CO	21-Nov-10	06-19-0007	0.25	Parts per million
CO	22-Nov-10	06-19-0007	0.368181818	Parts per million
CO	23-Nov-10	06-19-0007	0.297727273	Parts per million
CO	24-Nov-10	06-19-0007	0.261363636	Parts per million
CO	25-Nov-10	06-19-0007	0.627272727	Parts per million
CO	26-Nov-10	06-19-0007	0.931818182	Parts per million
CO	27-Nov-10	06-19-0007	0.418181818	Parts per million
CO	28-Nov-10	06-19-0007	0.261363636	Parts per million
CO	29-Nov-10	06-19-0007	0.7	Parts per million
CO	30-Nov-10	06-19-0007	0.936842105	Parts per million
CO	01-Dec-10	06-19-0007	0.888636364	Parts per million
CO	02-Dec-10	06-19-0007	0.595238095	Parts per million
CO	03-Dec-10	06-19-0007	0.436363636	Parts per million
CO	04-Dec-10	06-19-0007	0.343181818	Parts per million
CO	05-Dec-10	06-19-0007	0.315909091	Parts per million
CO	06-Dec-10	06-19-0007	0.538636364	Parts per million
CO	07-Dec-10	06-19-0007	0.704761905	Parts per million
CO	08-Dec-10	06-19-0007	0.434090909	Parts per million
CO	09-Dec-10	06-19-0007	0.618181818	Parts per million
CO	10-Dec-10	06-19-0007	0.415909091	Parts per million
CO	11-Dec-10	06-19-0007	0.356818182	Parts per million
CO	12-Dec-10	06-19-0007	0.331818182	Parts per million
CO	13-Dec-10	06-19-0007	0.25	Parts per million
CO	14-Dec-10	06-19-0007	0.272727273	Parts per million
CO	15-Dec-10	06-19-0007	0.352272727	Parts per million
CO	16-Dec-10	06-19-0007	0.261363636	Parts per million
CO	17-Dec-10	06-19-0007	0.25	Parts per million
CO	18-Dec-10	06-19-0007	0.25	Parts per million
CO	19-Dec-10	06-19-0007	0.261363636	Parts per million
CO	20-Dec-10	06-19-0007	0.261363636	Parts per million
CO	21-Dec-10	06-19-0007	0.315909091	Parts per million
CO	22-Dec-10	06-19-0007	0.261363636	Parts per million
CO	23-Dec-10	06-19-0007	0.418181818	Parts per million
CO	24-Dec-10	06-19-0007	0.293181818	Parts per million
CO	25-Dec-10	06-19-0007	0.261363636	Parts per million
CO	26-Dec-10	06-19-0007	0.454545455	Parts per million
CO	27-Dec-10	06-19-0007	0.566666667	Parts per million
CO	28-Dec-10	06-19-0007	0.418181818	Parts per million
CO	29-Dec-10	06-19-0007	0.261363636	Parts per million
CO	30-Dec-10	06-19-0007	0.325	Parts per million
CO	31-Dec-10	06-19-0007	0.6	Parts per million
CO	01-Jan-11	06-19-0007	0.25	Parts per million
CO	02-Jan-11	06-19-0007	0.25	Parts per million
CO	03-Jan-11	06-19-0007	0.395454545	Parts per million
CO	04-Jan-11	06-19-0007	0.795454545	Parts per million
CO	05-Jan-11	06-19-0007	0.363636364	Parts per million
CO	06-Jan-11	06-19-0007	0.318181818	Parts per million
CO	07-Jan-11	06-19-0007	0.25	Parts per million
CO	08-Jan-11	06-19-0007	0.25	Parts per million
CO	09-Jan-11	06-19-0007	0.25	Parts per million
CO	10-Jan-11	06-19-0007	0.322727273	Parts per million
CO	11-Jan-11	06-19-0007	0.313636364	Parts per million
CO	12-Jan-11	06-19-0007	0.584090909	Parts per million
CO	13-Jan-11	06-19-0007	0.675	Parts per million
CO	14-Jan-11	06-19-0007	0.586363636	Parts per million
CO	15-Jan-11	06-19-0007	0.35	Parts per million
CO	16-Jan-11	06-19-0007	0.25	Parts per million
CO	17-Jan-11	06-19-0007	0.25	Parts per million
CO	18-Jan-11	06-19-0007	0.25	Parts per million
CO	19-Jan-11	06-19-0007	0.25	Parts per million
CO	20-Jan-11	06-19-0007	0.5	Parts per million
CO	21-Jan-11	06-19-0007	0.490909091	Parts per million
CO	22-Jan-11	06-19-0007	0.345454545	Parts per million
CO	23-Jan-11	06-19-0007	0.390909091	Parts per million
CO	24-Jan-11	06-19-0007	0.347727273	Parts per million
CO	25-Jan-11	06-19-0007	0.375	Parts per million
CO	26-Jan-11	06-19-0007	0.404545455	Parts per million
CO	27-Jan-11	06-19-0007	0.438636364	Parts per million
CO	28-Jan-11	06-19-0007	0.422727273	Parts per million
CO	29-Jan-11	06-19-0007	0.363636364	Parts per million
CO	30-Jan-11	06-19-0007	0.365909091	Parts per million
CO	31-Jan-11	06-19-0007	0.304545455	Parts per million
CO	01-Feb-11	06-19-0007	0.5375	Parts per million
CO	02-Feb-11	06-19-0007	0.554545455	Parts per million
CO	03-Feb-11	06-19-0007	0.490909091	Parts per million
CO	04-Feb-11	06-19-0007	0.543181818	Parts per million
CO	05-Feb-11	06-19-0007	0.440909091	Parts per million
CO	06-Feb-11	06-19-0007	0.465909091	Parts per million
CO	07-Feb-11	06-19-0007	0.527272727	Parts per million
CO	08-Feb-11	06-19-0007	0.463636364	Parts per million
CO	09-Feb-11	06-19-0007	0.559090909	Parts per million
CO	10-Feb-11	06-19-0007	0.706818182	Parts per million
CO	11-Feb-11	06-19-0007	0.536363636	Parts per million
CO	12-Feb-11	06-19-0007	0.470454545	Parts per million
CO	13-Feb-11	06-19-0007	0.302272727	Parts per million
CO	14-Feb-11	06-19-0007	0.25	Parts per million
CO	15-Feb-11	06-19-0007	0.25	Parts per million
CO	16-Feb-11	06-19-0007	0.25	Parts per million
CO	17-Feb-11	06-19-0007	0.25	Parts per million
CO	18-Feb-11	06-19-0007	0.272727273	Parts per million
CO	19-Feb-11	06-19-0007	0.25	Parts per million
CO	20-Feb-11	06-19-0007	0.261363636	Parts per million
CO	21-Feb-11	06-19-0007	0.327272727	Parts per million
CO	22-Feb-11	06-19-0007	0.345454545	Parts per million
CO	23-Feb-11	06-19-0007	0.427272727	Parts per million
CO	24-Feb-11	06-19-0007	0.25	Parts per million
CO	25-Feb-11	06-19-0007	0.25	Parts per million
CO	26-Feb-11	06-19-0007	0.25	Parts per million
CO	27-Feb-11	06-19-0007	0.381818182	Parts per million
CO	28-Feb-11	06-19-0007	0.515909091	Parts per million
CO	01-Mar-11	06-19-0007	0.48	Parts per million
CO	02-Mar-11	06-19-0007	0.25	Parts per million
CO	03-Mar-11	06-19-0007	0.286363636	Parts per million
CO	04-Mar-11	06-19-0007	0.390909091	Parts per million
CO	05-Mar-11	06-19-0007	0.413636364	Parts per million
CO	06-Mar-11	06-19-0007	0.261363636	Parts per million
CO	07-Mar-11	06-19-0007	0.25	Parts per million
CO	08-Mar-11	06-19-0007	0.265909091	Parts per million
CO	09-Mar-11	06-19-0007	0.347727273	Parts per million
CO	10-Mar-11	06-19-0007	0.286363636	Parts per million
CO	11-Mar-11	06-19-0007	0.272727273	Parts per million
CO	12-Mar-11	06-19-0007	0.284090909	Parts per million
CO	13-Mar-11	06-19-0007	0.377272727	Parts per million
CO	14-Mar-11	06-19-0007	0.347727273	Parts per million
CO	15-Mar-11	06-19-0007	0.265909091	Parts per million
CO	16-Mar-11	06-19-0007	0.25	Parts per million
CO	17-Mar-11	06-19-0007	0.288636364	Parts per million
CO	18-Mar-11	06-19-0007	0.25	Parts per million
CO	19-Mar-11	06-19-0007	0.25	Parts per million
CO	20-Mar-11	06-19-0007	0.25	Parts per million
CO	21-Mar-11	06-19-0007	0.272727273	Parts per million
CO	22-Mar-11	06-19-0007	0.311363636	Parts per million
CO	23-Mar-11	06-19-0007	0.25	Parts per million
CO	24-Mar-11	06-19-0007	0.25	Parts per million
CO	25-Mar-11	06-19-0007	0.25	Parts per million
CO	26-Mar-11	06-19-0007	0.25	Parts per million
CO	27-Mar-11	06-19-0007	0.25	Parts per million
CO	28-Mar-11	06-19-0007	0.25	Parts per million
CO	29-Mar-11	06-19-0007	0.2625	Parts per million
CO	30-Mar-11	06-19-0007	0.272727273	Parts per million
CO	31-Mar-11	06-19-0007	0.427272727	Parts per million
CO	01-Apr-11	06-19-0007	0.384090909	Parts per million
CO	02-Apr-11	06-19-0007	0.25	Parts per million
CO	03-Apr-11	06-19-0007	0.25	Parts per million
CO	04-Apr-11	06-19-0007	0.338636364	Parts per million
CO	05-Apr-11	06-19-0007	0.28	Parts per million
CO	06-Apr-11	06-19-0007	0.25	Parts per million
CO	07-Apr-11	06-19-0007	0.25	Parts per million
CO	08-Apr-11	06-19-0007	0.25	Parts per million
CO	09-Apr-11	06-19-0007	0.25	Parts per million
CO	10-Apr-11	06-19-0007	0.272727273	Parts per million
CO	11-Apr-11	06-19-0007	0.25	Parts per million
CO	12-Apr-11	06-19-0007	0.25	Parts per million
CO	13-Apr-11	06-19-0007	0.25	Parts per million
CO	14-Apr-11	06-19-0007	0.277777778	Parts per million
CO	15-Apr-11	06-19-0007	0.284090909	Parts per million
CO	16-Apr-11	06-19-0007	0.25	Parts per million
CO	17-Apr-11	06-19-0007	0.25	Parts per million
CO	18-Apr-11	06-19-0007	0.25	Parts per million
CO	19-Apr-11	06-19-0007	0.25	Parts per million
CO	20-Apr-11	06-19-0007	0.261363636	Parts per million
CO	21-Apr-11	06-19-0007	0.25	Parts per million
CO	22-Apr-11	06-19-0007	0.25	Parts per million
CO	23-Apr-11	06-19-0007	0.25	Parts per million
CO	24-Apr-11	06-19-0007	0.25	Parts per million
CO	25-Apr-11	06-19-0007	0.25	Parts per million
CO	26-Apr-11	06-19-0007	0.25	Parts per million
CO	27-Apr-11	06-19-0007	0.25	Parts per million
CO	28-Apr-11	06-19-0007	0.25	Parts per million
CO	29-Apr-11	06-19-0007	0.25	Parts per million
CO	30-Apr-11	06-19-0007	0.25	Parts per million
CO	01-May-11	06-19-0007	0.293181818	Parts per million
CO	02-May-11	06-19-0007	0.25	Parts per million
CO	03-May-11	06-19-0007	0.25	Parts per million
CO	04-May-11	06-19-0007	0.25	Parts per million
CO	05-May-11	06-19-0007	0.272727273	Parts per million
CO	06-May-11	06-19-0007	0.272727273	Parts per million
CO	07-May-11	06-19-0007	0.25	Parts per million
CO	08-May-11	06-19-0007	0.25	Parts per million
CO	09-May-11	06-19-0007	0.25	Parts per million
CO	10-May-11	06-19-0007	0.25	Parts per million
CO	11-May-11	06-19-0007	0.269444444	Parts per million
CO	12-May-11	06-19-0007	0.25	Parts per million
CO	13-May-11	06-19-0007	0.25	Parts per million
CO	14-May-11	06-19-0007	0.25	Parts per million
CO	15-May-11	06-19-0007	0.25	Parts per million
CO	16-May-11	06-19-0007	0.25	Parts per million
CO	17-May-11	06-19-0007	0.25	Parts per million
CO	18-May-11	06-19-0007	0.25	Parts per million
CO	19-May-11	06-19-0007	0.25	Parts per million
CO	20-May-11	06-19-0007	0.261363636	Parts per million
CO	21-May-11	06-19-0007	0.25	Parts per million
CO	22-May-11	06-19-0007	0.25	Parts per million
CO	23-May-11	06-19-0007	0.25	Parts per million
CO	24-May-11	06-19-0007	0.288636364	Parts per million
CO	25-May-11	06-19-0007	0.25	Parts per million
CO	27-May-11	06-19-0007	0.86	Parts per million
CO	28-May-11	06-19-0007	0.325	Parts per million
CO	29-May-11	06-19-0007	0.25	Parts per million
CO	30-May-11	06-19-0007	0.25	Parts per million
CO	31-May-11	06-19-0007	0.25	Parts per million
CO	01-Jun-11	06-19-0007	0.25	Parts per million
CO	02-Jun-11	06-19-0007	0.25	Parts per million
CO	03-Jun-11	06-19-0007	0.25	Parts per million
CO	04-Jun-11	06-19-0007	0.25	Parts per million
CO	05-Jun-11	06-19-0007	0.25	Parts per million
CO	06-Jun-11	06-19-0007	0.25	Parts per million
CO	07-Jun-11	06-19-0007	0.25	Parts per million
CO	08-Jun-11	06-19-0007	0.25	Parts per million
CO	09-Jun-11	06-19-0007	0.25	Parts per million
CO	10-Jun-11	06-19-0007	0.25	Parts per million
CO	11-Jun-11	06-19-0007	0.25	Parts per million
CO	12-Jun-11	06-19-0007	0.25	Parts per million
CO	13-Jun-11	06-19-0007	0.25	Parts per million
CO	14-Jun-11	06-19-0007	0.25	Parts per million
CO	15-Jun-11	06-19-0007	0.309090909	Parts per million
CO	16-Jun-11	06-19-0007	0.25	Parts per million
CO	17-Jun-11	06-19-0007	0.25	Parts per million
CO	18-Jun-11	06-19-0007	0.25	Parts per million
CO	19-Jun-11	06-19-0007	0.25	Parts per million
CO	20-Jun-11	06-19-0007	0.25	Parts per million
CO	21-Jun-11	06-19-0007	0.25	Parts per million
CO	22-Jun-11	06-19-0007	0.261363636	Parts per million
CO	23-Jun-11	06-19-0007	0.25	Parts per million
CO	24-Jun-11	06-19-0007	0.25	Parts per million
CO	25-Jun-11	06-19-0007	0.25	Parts per million
CO	26-Jun-11	06-19-0007	0.25	Parts per million
CO	27-Jun-11	06-19-0007	0.25	Parts per million
CO	28-Jun-11	06-19-0007	0.25	Parts per million
CO	29-Jun-11	06-19-0007	0.25	Parts per million
CO	30-Jun-11	06-19-0007	0.25	Parts per million
CO	01-Jul-11	06-19-0007	0.261363636	Parts per million
CO	02-Jul-11	06-19-0007	0.25	Parts per million
CO	03-Jul-11	06-19-0007	0.25	Parts per million
CO	04-Jul-11	06-19-0007	0.25	Parts per million
CO	05-Jul-11	06-19-0007	0.272727273	Parts per million
CO	06-Jul-11	06-19-0007	0.261363636	Parts per million
CO	07-Jul-11	06-19-0007	0.25	Parts per million
CO	08-Jul-11	06-19-0007	0.25	Parts per million
CO	09-Jul-11	06-19-0007	0.25	Parts per million
CO	10-Jul-11	06-19-0007	0.25	Parts per million
CO	11-Jul-11	06-19-0007	0.25	Parts per million
CO	12-Jul-11	06-19-0007	0.25	Parts per million
CO	13-Jul-11	06-19-0007	0.25	Parts per million
CO	14-Jul-11	06-19-0007	0.25	Parts per million
CO	15-Jul-11	06-19-0007	0.25	Parts per million
CO	16-Jul-11	06-19-0007	0.25	Parts per million
CO	17-Jul-11	06-19-0007	0.25	Parts per million
CO	18-Jul-11	06-19-0007	0.25	Parts per million
CO	19-Jul-11	06-19-0007	0.25	Parts per million
CO	20-Jul-11	06-19-0007	0.25	Parts per million
CO	21-Jul-11	06-19-0007	0.25	Parts per million
CO	22-Jul-11	06-19-0007	0.25	Parts per million
CO	23-Jul-11	06-19-0007	0.25	Parts per million
CO	24-Jul-11	06-19-0007	0.25	Parts per million
CO	25-Jul-11	06-19-0007	0.25	Parts per million
CO	26-Jul-11	06-19-0007	0.25	Parts per million
CO	27-Jul-11	06-19-0007	0.25	Parts per million
CO	28-Jul-11	06-19-0007	0.25	Parts per million
CO	29-Jul-11	06-19-0007	0.25	Parts per million
CO	30-Jul-11	06-19-0007	0.25	Parts per million
CO	31-Jul-11	06-19-0007	0.25	Parts per million
CO	01-Aug-11	06-19-0007	0.25	Parts per million
CO	02-Aug-11	06-19-0007	0.25	Parts per million
CO	03-Aug-11	06-19-0007	0.25	Parts per million
CO	04-Aug-11	06-19-0007	0.25	Parts per million
CO	05-Aug-11	06-19-0007	0.25	Parts per million
CO	06-Aug-11	06-19-0007	0.25	Parts per million
CO	07-Aug-11	06-19-0007	0.25	Parts per million
CO	08-Aug-11	06-19-0007	0.25	Parts per million
CO	09-Aug-11	06-19-0007	0.25	Parts per million
CO	10-Aug-11	06-19-0007	0.261363636	Parts per million
CO	11-Aug-11	06-19-0007	0.25	Parts per million
CO	12-Aug-11	06-19-0007	0.25	Parts per million
CO	13-Aug-11	06-19-0007	0.25	Parts per million
CO	14-Aug-11	06-19-0007	0.25	Parts per million
CO	15-Aug-11	06-19-0007	0.261363636	Parts per million
CO	16-Aug-11	06-19-0007	0.261363636	Parts per million
CO	17-Aug-11	06-19-0007	0.261363636	Parts per million
CO	18-Aug-11	06-19-0007	0.25	Parts per million
CO	19-Aug-11	06-19-0007	0.261363636	Parts per million
CO	20-Aug-11	06-19-0007	0.25	Parts per million
CO	21-Aug-11	06-19-0007	0.25	Parts per million
CO	22-Aug-11	06-19-0007	0.25	Parts per million
CO	23-Aug-11	06-19-0007	0.272727273	Parts per million
CO	24-Aug-11	06-19-0007	0.309090909	Parts per million
CO	25-Aug-11	06-19-0007	0.25	Parts per million
CO	26-Aug-11	06-19-0007	0.284090909	Parts per million
CO	27-Aug-11	06-19-0007	0.25	Parts per million
CO	28-Aug-11	06-19-0007	0.25	Parts per million
CO	29-Aug-11	06-19-0007	0.272727273	Parts per million
CO	30-Aug-11	06-19-0007	0.25	Parts per million
CO	31-Aug-11	06-19-0007	0.261363636	Parts per million
CO	01-Sep-11	06-19-0007	0.277272727	Parts per million
CO	02-Sep-11	06-19-0007	0.261363636	Parts per million
CO	03-Sep-11	06-19-0007	0.261363636	Parts per million
CO	04-Sep-11	06-19-0007	0.25	Parts per million
CO	05-Sep-11	06-19-0007	0.25	Parts per million
CO	06-Sep-11	06-19-0007	0.261363636	Parts per million
CO	07-Sep-11	06-19-0007	0.25	Parts per million
CO	08-Sep-11	06-19-0007	0.29047619	Parts per million
CO	09-Sep-11	06-19-0007	0.288636364	Parts per million
CO	10-Sep-11	06-19-0007	0.261363636	Parts per million
CO	11-Sep-11	06-19-0007	0.25	Parts per million
CO	12-Sep-11	06-19-0007	0.25	Parts per million
CO	13-Sep-11	06-19-0007	0.284090909	Parts per million
CO	14-Sep-11	06-19-0007	0.304545455	Parts per million
CO	15-Sep-11	06-19-0007	0.25	Parts per million
CO	16-Sep-11	06-19-0007	0.25	Parts per million
CO	17-Sep-11	06-19-0007	0.272727273	Parts per million
CO	18-Sep-11	06-19-0007	0.272727273	Parts per million
CO	19-Sep-11	06-19-0007	0.25	Parts per million
CO	20-Sep-11	06-19-0007	0.3	Parts per million
CO	21-Sep-11	06-19-0007	0.322727273	Parts per million
CO	22-Sep-11	06-19-0007	0.413636364	Parts per million
CO	23-Sep-11	06-19-0007	0.306818182	Parts per million
CO	24-Sep-11	06-19-0007	0.272727273	Parts per million
CO	25-Sep-11	06-19-0007	0.25	Parts per million
CO	26-Sep-11	06-19-0007	0.25	Parts per million
CO	27-Sep-11	06-19-0007	0.277272727	Parts per million
CO	28-Sep-11	06-19-0007	0.272727273	Parts per million
CO	29-Sep-11	06-19-0007	0.277272727	Parts per million
CO	30-Sep-11	06-19-0007	0.284090909	Parts per million
CO	01-Oct-11	06-19-0007	0.25	Parts per million
CO	02-Oct-11	06-19-0007	0.25	Parts per million
CO	03-Oct-11	06-19-0007	0.25	Parts per million
CO	04-Oct-11	06-19-0007	0.25	Parts per million
CO	05-Oct-11	06-19-0007	0.25	Parts per million
CO	06-Oct-11	06-19-0007	0.25	Parts per million
CO	07-Oct-11	06-19-0007	0.329545455	Parts per million
CO	08-Oct-11	06-19-0007	0.320454545	Parts per million
CO	09-Oct-11	06-19-0007	0.25	Parts per million
CO	10-Oct-11	06-19-0007	0.285714286	Parts per million
CO	11-Oct-11	06-19-0007	0.25	Parts per million
CO	12-Oct-11	06-19-0007	0.304545455	Parts per million
CO	13-Oct-11	06-19-0007	0.415909091	Parts per million
CO	14-Oct-11	06-19-0007	0.536363636	Parts per million
CO	15-Oct-11	06-19-0007	0.527272727	Parts per million
CO	16-Oct-11	06-19-0007	0.261363636	Parts per million
CO	17-Oct-11	06-19-0007	0.361363636	Parts per million
CO	18-Oct-11	06-19-0007	0.272727273	Parts per million
CO	19-Oct-11	06-19-0007	0.25	Parts per million
CO	20-Oct-11	06-19-0007	0.381818182	Parts per million
CO	21-Oct-11	06-19-0007	0.343181818	Parts per million
CO	22-Oct-11	06-19-0007	0.502272727	Parts per million
CO	23-Oct-11	06-19-0007	0.456818182	Parts per million
CO	24-Oct-11	06-19-0007	0.375	Parts per million
CO	25-Oct-11	06-19-0007	0.25	Parts per million
CO	26-Oct-11	06-19-0007	0.331818182	Parts per million
CO	27-Oct-11	06-19-0007	0.440909091	Parts per million
CO	28-Oct-11	06-19-0007	0.518181818	Parts per million
CO	29-Oct-11	06-19-0007	0.461363636	Parts per million
CO	30-Oct-11	06-19-0007	0.470454545	Parts per million
CO	31-Oct-11	06-19-0007	0.530952381	Parts per million
CO	01-Nov-11	06-19-0007	0.402272727	Parts per million
CO	02-Nov-11	06-19-0007	0.370454545	Parts per million
CO	03-Nov-11	06-19-0007	0.331818182	Parts per million
CO	04-Nov-11	06-19-0007	0.25	Parts per million
CO	05-Nov-11	06-19-0007	0.261363636	Parts per million
CO	06-Nov-11	06-19-0007	0.25	Parts per million
CO	07-Nov-11	06-19-0007	0.497727273	Parts per million
CO	08-Nov-11	06-19-0007	0.570454545	Parts per million
CO	09-Nov-11	06-19-0007	0.388636364	Parts per million
CO	10-Nov-11	06-19-0007	0.654545455	Parts per million
CO	11-Nov-11	06-19-0007	0.295454545	Parts per million
CO	12-Nov-11	06-19-0007	0.272727273	Parts per million
CO	13-Nov-11	06-19-0007	0.25	Parts per million
CO	14-Nov-11	06-19-0007	0.284090909	Parts per million
CO	15-Nov-11	06-19-0007	0.285714286	Parts per million
CO	16-Nov-11	06-19-0007	0.5	Parts per million
CO	17-Nov-11	06-19-0007	0.55	Parts per million
CO	18-Nov-11	06-19-0007	0.261363636	Parts per million
CO	19-Nov-11	06-19-0007	0.25	Parts per million
CO	20-Nov-11	06-19-0007	0.261363636	Parts per million
CO	21-Nov-11	06-19-0007	0.333333333	Parts per million
CO	22-Nov-11	06-19-0007	0.4675	Parts per million
CO	23-Nov-11	06-19-0007	0.352380952	Parts per million
CO	24-Nov-11	06-19-0007	0.25	Parts per million
CO	25-Nov-11	06-19-0007	0.286363636	Parts per million
CO	26-Nov-11	06-19-0007	0.429545455	Parts per million
CO	27-Nov-11	06-19-0007	0.727272727	Parts per million
CO	28-Nov-11	06-19-0007	0.3125	Parts per million
CO	29-Nov-11	06-19-0007	0.261904762	Parts per million
CO	30-Nov-11	06-19-0007	0.352272727	Parts per million
CO	01-Dec-11	06-19-0007	0.426190476	Parts per million
CO	02-Dec-11	06-19-0007	0.497727273	Parts per million
CO	03-Dec-11	06-19-0007	0.756818182	Parts per million
CO	04-Dec-11	06-19-0007	0.709090909	Parts per million
CO	05-Dec-11	06-19-0007	1.072727273	Parts per million
CO	06-Dec-11	06-19-0007	0.856818182	Parts per million
CO	07-Dec-11	06-19-0007	0.943181818	Parts per million
CO	08-Dec-11	06-19-0007	0.911363636	Parts per million
CO	09-Dec-11	06-19-0007	1.127272727	Parts per million
CO	10-Dec-11	06-19-0007	1.036363636	Parts per million
CO	11-Dec-11	06-19-0007	0.8	Parts per million
CO	12-Dec-11	06-19-0007	0.627272727	Parts per million
CO	13-Dec-11	06-19-0007	0.718421053	Parts per million
CO	14-Dec-11	06-19-0007	0.811363636	Parts per million
CO	15-Dec-11	06-19-0007	0.4	Parts per million
CO	16-Dec-11	06-19-0007	0.390909091	Parts per million
CO	17-Dec-11	06-19-0007	0.479545455	Parts per million
CO	18-Dec-11	06-19-0007	0.413636364	Parts per million
CO	19-Dec-11	06-19-0007	0.507142857	Parts per million
CO	20-Dec-11	06-19-0007	0.645454545	Parts per million
CO	21-Dec-11	06-19-0007	0.847619048	Parts per million
CO	22-Dec-11	06-19-0007	1.061904762	Parts per million
CO	23-Dec-11	06-19-0007	0.968181818	Parts per million
CO	24-Dec-11	06-19-0007	0.890909091	Parts per million
CO	25-Dec-11	06-19-0007	0.893181818	Parts per million
CO	26-Dec-11	06-19-0007	0.993181818	Parts per million
CO	27-Dec-11	06-19-0007	0.988095238	Parts per million
CO	28-Dec-11	06-19-0007	0.795454545	Parts per million
CO	29-Dec-11	06-19-0007	0.893181818	Parts per million
CO	30-Dec-11	06-19-0007	0.688636364	Parts per million
CO	31-Dec-11	06-19-0007	0.770454545	Parts per million
CO	01-Jan-12	06-19-0007	0.754545455	Parts per million
CO	02-Jan-12	06-19-0007	0.627272727	Parts per million
CO	03-Jan-12	06-19-0007	0.770454545	Parts per million
CO	04-Jan-12	06-19-0007	0.465909091	Parts per million
CO	05-Jan-12	06-19-0007	0.795454545	Parts per million
CO	06-Jan-12	06-19-0007	0.588636364	Parts per million
CO	07-Jan-12	06-19-0007	0.6	Parts per million
CO	08-Jan-12	06-19-0007	0.513636364	Parts per million
CO	09-Jan-12	06-19-0007	0.597619048	Parts per million
CO	10-Jan-12	06-19-0007	0.629545455	Parts per million
CO	11-Jan-12	06-19-0007	0.604545455	Parts per million
CO	12-Jan-12	06-19-0007	0.938636364	Parts per million
CO	13-Jan-12	06-19-0007	0.834090909	Parts per million
CO	14-Jan-12	06-19-0007	0.677272727	Parts per million
CO	15-Jan-12	06-19-0007	0.336363636	Parts per million
CO	16-Jan-12	06-19-0007	0.261363636	Parts per million
CO	17-Jan-12	06-19-0007	0.830952381	Parts per million
CO	18-Jan-12	06-19-0007	0.938636364	Parts per million
CO	19-Jan-12	06-19-0007	0.809090909	Parts per million
CO	20-Jan-12	06-19-0007	0.381818182	Parts per million
CO	21-Jan-12	06-19-0007	0.25	Parts per million
CO	22-Jan-12	06-19-0007	0.25	Parts per million
CO	23-Jan-12	06-19-0007	0.261363636	Parts per million
CO	24-Jan-12	06-19-0007	0.640909091	Parts per million
CO	25-Jan-12	06-19-0007	0.618181818	Parts per million
CO	26-Jan-12	06-19-0007	0.404545455	Parts per million
CO	27-Jan-12	06-19-0007	0.320454545	Parts per million
CO	28-Jan-12	06-19-0007	0.388636364	Parts per million
CO	29-Jan-12	06-19-0007	0.397727273	Parts per million
CO	30-Jan-12	06-19-0007	0.35952381	Parts per million
CO	31-Jan-12	06-19-0007	0.340909091	Parts per million
CO	01-Feb-12	06-19-0007	0.284090909	Parts per million
CO	02-Feb-12	06-19-0007	0.381818182	Parts per million
CO	03-Feb-12	06-19-0007	0.695454545	Parts per million
CO	04-Feb-12	06-19-0007	0.715909091	Parts per million
CO	05-Feb-12	06-19-0007	0.534090909	Parts per million
CO	06-Feb-12	06-19-0007	0.35	Parts per million
CO	07-Feb-12	06-19-0007	0.331578947	Parts per million
CO	08-Feb-12	06-19-0007	0.377272727	Parts per million
CO	09-Feb-12	06-19-0007	0.468181818	Parts per million
CO	10-Feb-12	06-19-0007	0.454545455	Parts per million
CO	11-Feb-12	06-19-0007	0.261363636	Parts per million
CO	12-Feb-12	06-19-0007	0.25	Parts per million
CO	13-Feb-12	06-19-0007	0.25	Parts per million
CO	14-Feb-12	06-19-0007	0.285714286	Parts per million
CO	15-Feb-12	06-19-0007	0.261363636	Parts per million
CO	16-Feb-12	06-19-0007	0.409090909	Parts per million
CO	17-Feb-12	06-19-0007	0.429545455	Parts per million
CO	18-Feb-12	06-19-0007	0.302272727	Parts per million
CO	19-Feb-12	06-19-0007	0.290909091	Parts per million
CO	20-Feb-12	06-19-0007	0.261363636	Parts per million
CO	21-Feb-12	06-19-0007	0.395454545	Parts per million
CO	22-Feb-12	06-19-0007	0.340909091	Parts per million
CO	23-Feb-12	06-19-0007	0.392857143	Parts per million
CO	24-Feb-12	06-19-0007	0.343181818	Parts per million
CO	25-Feb-12	06-19-0007	0.25	Parts per million
CO	26-Feb-12	06-19-0007	0.284090909	Parts per million
CO	27-Feb-12	06-19-0007	0.25	Parts per million
CO	28-Feb-12	06-19-0007	0.264705882	Parts per million
CO	29-Feb-12	06-19-0007	0.261363636	Parts per million
CO	01-Mar-12	06-19-0007	0.284090909	Parts per million
CO	02-Mar-12	06-19-0007	0.454545455	Parts per million
CO	03-Mar-12	06-19-0007	0.509090909	Parts per million
CO	04-Mar-12	06-19-0007	0.615909091	Parts per million
CO	05-Mar-12	06-19-0007	0.368181818	Parts per million
CO	06-Mar-12	06-19-0007	0.25	Parts per million
CO	07-Mar-12	06-19-0007	0.347727273	Parts per million
CO	08-Mar-12	06-19-0007	0.404545455	Parts per million
CO	09-Mar-12	06-19-0007	0.490909091	Parts per million
CO	10-Mar-12	06-19-0007	0.304545455	Parts per million
CO	11-Mar-12	06-19-0007	0.25	Parts per million
CO	12-Mar-12	06-19-0007	0.272727273	Parts per million
CO	13-Mar-12	06-19-0007	0.25	Parts per million
CO	14-Mar-12	06-19-0007	0.25	Parts per million
CO	15-Mar-12	06-19-0007	0.25	Parts per million
CO	16-Mar-12	06-19-0007	0.25	Parts per million
CO	17-Mar-12	06-19-0007	0.25	Parts per million
CO	18-Mar-12	06-19-0007	0.25	Parts per million
CO	19-Mar-12	06-19-0007	0.272727273	Parts per million
CO	20-Mar-12	06-19-0007	0.319047619	Parts per million
CO	21-Mar-12	06-19-0007	0.325	Parts per million
CO	22-Mar-12	06-19-0007	0.336363636	Parts per million
CO	23-Mar-12	06-19-0007	0.25	Parts per million
CO	24-Mar-12	06-19-0007	0.25	Parts per million
CO	25-Mar-12	06-19-0007	0.25	Parts per million
CO	26-Mar-12	06-19-0007	0.261363636	Parts per million
CO	27-Mar-12	06-19-0007	0.25	Parts per million
CO	28-Mar-12	06-19-0007	0.25	Parts per million
CO	29-Mar-12	06-19-0007	0.295454545	Parts per million
CO	30-Mar-12	06-19-0007	0.304545455	Parts per million
CO	31-Mar-12	06-19-0007	0.25	Parts per million
CO	01-Apr-12	06-19-0007	0.25	Parts per million
CO	02-Apr-12	06-19-0007	0.3	Parts per million
CO	03-Apr-12	06-19-0007	0.261363636	Parts per million
CO	04-Apr-12	06-19-0007	0.25	Parts per million
CO	05-Apr-12	06-19-0007	0.25	Parts per million
CO	06-Apr-12	06-19-0007	0.320454545	Parts per million
CO	07-Apr-12	06-19-0007	0.347727273	Parts per million
CO	08-Apr-12	06-19-0007	0.261363636	Parts per million
CO	09-Apr-12	06-19-0007	0.25	Parts per million
CO	10-Apr-12	06-19-0007	0.25	Parts per million
CO	11-Apr-12	06-19-0007	0.272727273	Parts per million
CO	12-Apr-12	06-19-0007	0.25	Parts per million
CO	13-Apr-12	06-19-0007	0.25	Parts per million
CO	14-Apr-12	06-19-0007	0.25	Parts per million
CO	15-Apr-12	06-19-0007	0.284090909	Parts per million
CO	16-Apr-12	06-19-0007	0.25	Parts per million
CO	17-Apr-12	06-19-0007	0.284090909	Parts per million
CO	18-Apr-12	06-19-0007	0.25	Parts per million
CO	19-Apr-12	06-19-0007	0.261363636	Parts per million
CO	20-Apr-12	06-19-0007	0.302272727	Parts per million
CO	21-Apr-12	06-19-0007	0.347727273	Parts per million
CO	22-Apr-12	06-19-0007	0.25	Parts per million
CO	23-Apr-12	06-19-0007	0.25	Parts per million
CO	24-Apr-12	06-19-0007	0.25	Parts per million
CO	25-Apr-12	06-19-0007	0.25	Parts per million
CO	26-Apr-12	06-19-0007	0.25	Parts per million
CO	27-Apr-12	06-19-0007	0.25	Parts per million
CO	28-Apr-12	06-19-0007	0.265909091	Parts per million
CO	29-Apr-12	06-19-0007	0.25	Parts per million
CO	30-Apr-12	06-19-0007	0.25	Parts per million
CO	01-May-12	06-19-0007	0.25	Parts per million
CO	02-May-12	06-19-0007	0.25	Parts per million
CO	03-May-12	06-19-0007	0.25	Parts per million
CO	04-May-12	06-19-0007	0.25	Parts per million
CO	05-May-12	06-19-0007	0.25	Parts per million
CO	06-May-12	06-19-0007	0.25	Parts per million
CO	07-May-12	06-19-0007	0.25	Parts per million
CO	08-May-12	06-19-0007	0.25	Parts per million
CO	09-May-12	06-19-0007	0.25	Parts per million
CO	10-May-12	06-19-0007	0.25	Parts per million
CO	11-May-12	06-19-0007	0.25	Parts per million
CO	12-May-12	06-19-0007	0.25	Parts per million
CO	13-May-12	06-19-0007	0.25	Parts per million
CO	14-May-12	06-19-0007	0.25	Parts per million
CO	15-May-12	06-19-0007	0.261904762	Parts per million
CO	16-May-12	06-19-0007	0.25	Parts per million
CO	17-May-12	06-19-0007	0.25	Parts per million
CO	18-May-12	06-19-0007	0.25	Parts per million
CO	19-May-12	06-19-0007	0.261363636	Parts per million
CO	20-May-12	06-19-0007	0.261363636	Parts per million
CO	21-May-12	06-19-0007	0.25	Parts per million
CO	22-May-12	06-19-0007	0.25	Parts per million
CO	23-May-12	06-19-0007	0.25	Parts per million
CO	24-May-12	06-19-0007	0.25	Parts per million
CO	25-May-12	06-19-0007	0.25	Parts per million
CO	26-May-12	06-19-0007	0.25	Parts per million
CO	27-May-12	06-19-0007	0.25	Parts per million
CO	28-May-12	06-19-0007	0.25	Parts per million
CO	29-May-12	06-19-0007	0.25	Parts per million
CO	30-May-12	06-19-0007	0.25	Parts per million
CO	31-May-12	06-19-0007	0.263157895	Parts per million
CO	01-Jun-12	06-19-0007	0.25	Parts per million
CO	02-Jun-12	06-19-0007	0.25	Parts per million
CO	03-Jun-12	06-19-0007	0.25	Parts per million
CO	04-Jun-12	06-19-0007	0.25	Parts per million
CO	05-Jun-12	06-19-0007	0.25	Parts per million
CO	06-Jun-12	06-19-0007	0.25	Parts per million
CO	07-Jun-12	06-19-0007	0.25	Parts per million
CO	08-Jun-12	06-19-0007	0.25	Parts per million
CO	09-Jun-12	06-19-0007	0.25	Parts per million
CO	10-Jun-12	06-19-0007	0.25	Parts per million
CO	11-Jun-12	06-19-0007	0.272727273	Parts per million
CO	12-Jun-12	06-19-0007	0.25	Parts per million
CO	13-Jun-12	06-19-0007	0.25	Parts per million
CO	14-Jun-12	06-19-0007	0.25	Parts per million
CO	15-Jun-12	06-19-0007	0.25	Parts per million
CO	16-Jun-12	06-19-0007	0.386363636	Parts per million
CO	17-Jun-12	06-19-0007	0.284090909	Parts per million
CO	18-Jun-12	06-19-0007	0.272727273	Parts per million
CO	19-Jun-12	06-19-0007	0.25	Parts per million
CO	20-Jun-12	06-19-0007	0.25	Parts per million
CO	21-Jun-12	06-19-0007	0.2625	Parts per million
CO	22-Jun-12	06-19-0007	0.25	Parts per million
CO	23-Jun-12	06-19-0007	0.25	Parts per million
CO	24-Jun-12	06-19-0007	0.25	Parts per million
CO	25-Jun-12	06-19-0007	0.25	Parts per million
CO	26-Jun-12	06-19-0007	0.25	Parts per million
CO	27-Jun-12	06-19-0007	0.25	Parts per million
CO	28-Jun-12	06-19-0007	0.25	Parts per million
CO	29-Jun-12	06-19-0007	0.25	Parts per million
CO	30-Jun-12	06-19-0007	0.25	Parts per million
CO	01-Jul-12	06-19-0007	0.25	Parts per million
CO	02-Jul-12	06-19-0007	0.25	Parts per million
CO	03-Jul-12	06-19-0007	0.25	Parts per million
CO	04-Jul-12	06-19-0007	0.25	Parts per million
CO	05-Jul-12	06-19-0007	0.25	Parts per million
CO	06-Jul-12	06-19-0007	0.25	Parts per million
CO	07-Jul-12	06-19-0007	0.25	Parts per million
CO	08-Jul-12	06-19-0007	0.25	Parts per million
CO	09-Jul-12	06-19-0007	0.25	Parts per million
CO	10-Jul-12	06-19-0007	0.25	Parts per million
CO	11-Jul-12	06-19-0007	0.415789474	Parts per million
CO	12-Jul-12	06-19-0007	0.318181818	Parts per million
CO	13-Jul-12	06-19-0007	0.25	Parts per million
CO	14-Jul-12	06-19-0007	0.25	Parts per million
CO	15-Jul-12	06-19-0007	0.25	Parts per million
CO	16-Jul-12	06-19-0007	0.25	Parts per million
CO	17-Jul-12	06-19-0007	0.25	Parts per million
CO	18-Jul-12	06-19-0007	0.261363636	Parts per million
CO	19-Jul-12	06-19-0007	0.284090909	Parts per million
CO	20-Jul-12	06-19-0007	0.25	Parts per million
CO	21-Jul-12	06-19-0007	0.25	Parts per million
CO	22-Jul-12	06-19-0007	0.25	Parts per million
CO	23-Jul-12	06-19-0007	0.25	Parts per million
CO	24-Jul-12	06-19-0007	0.25	Parts per million
CO	25-Jul-12	06-19-0007	0.25	Parts per million
CO	26-Jul-12	06-19-0007	0.25	Parts per million
CO	27-Jul-12	06-19-0007	0.25	Parts per million
CO	28-Jul-12	06-19-0007	0.25	Parts per million
CO	29-Jul-12	06-19-0007	0.25	Parts per million
CO	30-Jul-12	06-19-0007	0.25	Parts per million
CO	31-Jul-12	06-19-0007	0.261904762	Parts per million
CO	01-Aug-12	06-19-0007	0.275	Parts per million
CO	02-Aug-12	06-19-0007	0.261363636	Parts per million
CO	03-Aug-12	06-19-0007	0.261363636	Parts per million
CO	04-Aug-12	06-19-0007	0.25	Parts per million
CO	05-Aug-12	06-19-0007	0.25	Parts per million
CO	06-Aug-12	06-19-0007	0.25	Parts per million
CO	07-Aug-12	06-19-0007	0.261363636	Parts per million
CO	08-Aug-12	06-19-0007	0.25	Parts per million
CO	09-Aug-12	06-19-0007	0.278571429	Parts per million
CO	10-Aug-12	06-19-0007	0.272727273	Parts per million
CO	11-Aug-12	06-19-0007	0.261363636	Parts per million
CO	12-Aug-12	06-19-0007	0.25	Parts per million
CO	13-Aug-12	06-19-0007	0.311363636	Parts per million
CO	14-Aug-12	06-19-0007	0.261363636	Parts per million
CO	15-Aug-12	06-19-0007	0.284090909	Parts per million
CO	16-Aug-12	06-19-0007	0.295454545	Parts per million
CO	17-Aug-12	06-19-0007	0.25	Parts per million
CO	18-Aug-12	06-19-0007	0.25	Parts per million
CO	19-Aug-12	06-19-0007	0.25	Parts per million
CO	20-Aug-12	06-19-0007	0.261363636	Parts per million
CO	21-Aug-12	06-19-0007	0.293181818	Parts per million
CO	22-Aug-12	06-19-0007	0.25	Parts per million
CO	23-Aug-12	06-19-0007	0.278571429	Parts per million
CO	24-Aug-12	06-19-0007	0.293181818	Parts per million
CO	25-Aug-12	06-19-0007	0.25	Parts per million
CO	26-Aug-12	06-19-0007	0.25	Parts per million
CO	27-Aug-12	06-19-0007	0.25	Parts per million
CO	28-Aug-12	06-19-0007	0.284090909	Parts per million
CO	29-Aug-12	06-19-0007	0.25	Parts per million
CO	30-Aug-12	06-19-0007	0.293181818	Parts per million
CO	31-Aug-12	06-19-0007	0.25	Parts per million
CO	01-Sep-12	06-19-0007	0.25	Parts per million
CO	02-Sep-12	06-19-0007	0.261363636	Parts per million
CO	03-Sep-12	06-19-0007	0.368181818	Parts per million
CO	04-Sep-12	06-19-0007	0.313636364	Parts per million
CO	05-Sep-12	06-19-0007	0.327272727	Parts per million
CO	06-Sep-12	06-19-0007	0.273809524	Parts per million
CO	07-Sep-12	06-19-0007	0.25	Parts per million
CO	08-Sep-12	06-19-0007	0.25	Parts per million
CO	09-Sep-12	06-19-0007	0.25	Parts per million
CO	10-Sep-12	06-19-0007	0.25	Parts per million
CO	11-Sep-12	06-19-0007	0.295454545	Parts per million
CO	12-Sep-12	06-19-0007	0.293181818	Parts per million
CO	13-Sep-12	06-19-0007	0.388888889	Parts per million
CO	14-Sep-12	06-19-0007	0.359090909	Parts per million
CO	15-Sep-12	06-19-0007	0.25	Parts per million
CO	16-Sep-12	06-19-0007	0.25	Parts per million
CO	17-Sep-12	06-19-0007	0.284090909	Parts per million
CO	18-Sep-12	06-19-0007	0.25	Parts per million
CO	19-Sep-12	06-19-0007	0.25	Parts per million
CO	20-Sep-12	06-19-0007	0.25	Parts per million
CO	21-Sep-12	06-19-0007	0.272727273	Parts per million
CO	22-Sep-12	06-19-0007	0.336363636	Parts per million
CO	23-Sep-12	06-19-0007	0.272727273	Parts per million
CO	24-Sep-12	06-19-0007	0.284090909	Parts per million
CO	25-Sep-12	06-19-0007	0.359090909	Parts per million
CO	26-Sep-12	06-19-0007	0.334090909	Parts per million
CO	27-Sep-12	06-19-0007	0.315909091	Parts per million
CO	28-Sep-12	06-19-0007	0.343181818	Parts per million
CO	29-Sep-12	06-19-0007	0.295454545	Parts per million
CO	30-Sep-12	06-19-0007	0.381818182	Parts per million
CO	01-Oct-12	06-19-0007	0.375	Parts per million
CO	02-Oct-12	06-19-0007	0.436363636	Parts per million
CO	03-Oct-12	06-19-0007	0.415	Parts per million
CO	04-Oct-12	06-19-0007	0.302272727	Parts per million
CO	05-Oct-12	06-19-0007	0.25	Parts per million
CO	06-Oct-12	06-19-0007	0.25	Parts per million
CO	07-Oct-12	06-19-0007	0.25	Parts per million
CO	08-Oct-12	06-19-0007	0.25	Parts per million
CO	09-Oct-12	06-19-0007	0.272727273	Parts per million
CO	10-Oct-12	06-19-0007	0.25	Parts per million
CO	11-Oct-12	06-19-0007	0.25	Parts per million
CO	12-Oct-12	06-19-0007	0.356818182	Parts per million
CO	13-Oct-12	06-19-0007	0.370454545	Parts per million
CO	14-Oct-12	06-19-0007	0.320454545	Parts per million
CO	15-Oct-12	06-19-0007	0.327272727	Parts per million
CO	16-Oct-12	06-19-0007	0.331818182	Parts per million
CO	17-Oct-12	06-19-0007	0.386363636	Parts per million
CO	18-Oct-12	06-19-0007	0.288636364	Parts per million
CO	19-Oct-12	06-19-0007	0.461363636	Parts per million
CO	20-Oct-12	06-19-0007	0.445454545	Parts per million
CO	21-Oct-12	06-19-0007	0.25	Parts per million
CO	22-Oct-12	06-19-0007	0.25	Parts per million
CO	23-Oct-12	06-19-0007	0.3025	Parts per million
CO	24-Oct-12	06-19-0007	0.304545455	Parts per million
CO	25-Oct-12	06-19-0007	0.25	Parts per million
CO	26-Oct-12	06-19-0007	0.481818182	Parts per million
CO	27-Oct-12	06-19-0007	0.4	Parts per million
CO	28-Oct-12	06-19-0007	0.361363636	Parts per million
CO	29-Oct-12	06-19-0007	0.509090909	Parts per million
CO	30-Oct-12	06-19-0007	0.459090909	Parts per million
CO	31-Oct-12	06-19-0007	0.375	Parts per million
CO	01-Nov-12	06-19-0007	0.284090909	Parts per million
CO	02-Nov-12	06-19-0007	0.409090909	Parts per million
CO	03-Nov-12	06-19-0007	0.475	Parts per million
CO	04-Nov-12	06-19-0007	0.361363636	Parts per million
CO	05-Nov-12	06-19-0007	0.470454545	Parts per million
CO	06-Nov-12	06-19-0007	0.6625	Parts per million
CO	07-Nov-12	06-19-0007	0.452272727	Parts per million
CO	08-Nov-12	06-19-0007	0.277272727	Parts per million
CO	09-Nov-12	06-19-0007	0.270454545	Parts per million
CO	10-Nov-12	06-19-0007	0.345454545	Parts per million
CO	11-Nov-12	06-19-0007	0.754545455	Parts per million
CO	12-Nov-12	06-19-0007	0.738636364	Parts per million
CO	13-Nov-12	06-19-0007	0.706818182	Parts per million
CO	14-Nov-12	06-19-0007	0.690909091	Parts per million
CO	15-Nov-12	06-19-0007	0.390909091	Parts per million
CO	16-Nov-12	06-19-0007	0.25	Parts per million
CO	17-Nov-12	06-19-0007	0.25	Parts per million
CO	18-Nov-12	06-19-0007	0.365909091	Parts per million
CO	19-Nov-12	06-19-0007	0.554545455	Parts per million
CO	20-Nov-12	06-19-0007	0.479545455	Parts per million
CO	21-Nov-12	06-19-0007	0.25	Parts per million
CO	22-Nov-12	06-19-0007	0.4	Parts per million
CO	23-Nov-12	06-19-0007	0.625	Parts per million
CO	24-Nov-12	06-19-0007	0.575	Parts per million
CO	25-Nov-12	06-19-0007	0.556818182	Parts per million
CO	26-Nov-12	06-19-0007	0.720454545	Parts per million
CO	27-Nov-12	06-19-0007	0.663888889	Parts per million
CO	28-Nov-12	06-19-0007	0.25	Parts per million
CO	29-Nov-12	06-19-0007	0.25	Parts per million
CO	30-Nov-12	06-19-0007	0.25	Parts per million
CO	01-Dec-12	06-19-0007	0.25	Parts per million
CO	02-Dec-12	06-19-0007	0.25	Parts per million
CO	03-Dec-12	06-19-0007	0.3	Parts per million
CO	04-Dec-12	06-19-0007	0.434090909	Parts per million
CO	05-Dec-12	06-19-0007	0.3	Parts per million
CO	06-Dec-12	06-19-0007	0.25	Parts per million
CO	07-Dec-12	06-19-0007	0.463636364	Parts per million
CO	08-Dec-12	06-19-0007	0.6	Parts per million
CO	09-Dec-12	06-19-0007	0.386363636	Parts per million
CO	10-Dec-12	06-19-0007	0.586363636	Parts per million
CO	11-Dec-12	06-19-0007	0.311363636	Parts per million
CO	12-Dec-12	06-19-0007	0.285714286	Parts per million
CO	13-Dec-12	06-19-0007	0.384090909	Parts per million
CO	14-Dec-12	06-19-0007	0.511363636	Parts per million
CO	15-Dec-12	06-19-0007	0.436363636	Parts per million
CO	16-Dec-12	06-19-0007	0.359090909	Parts per million
CO	17-Dec-12	06-19-0007	0.25	Parts per million
CO	18-Dec-12	06-19-0007	0.25	Parts per million
CO	19-Dec-12	06-19-0007	0.602272727	Parts per million
CO	20-Dec-12	06-19-0007	0.572727273	Parts per million
CO	21-Dec-12	06-19-0007	0.511363636	Parts per million
CO	22-Dec-12	06-19-0007	0.272727273	Parts per million
CO	23-Dec-12	06-19-0007	0.25	Parts per million
CO	24-Dec-12	06-19-0007	0.297727273	Parts per million
CO	25-Dec-12	06-19-0007	0.272727273	Parts per million
CO	26-Dec-12	06-19-0007	0.25	Parts per million
CO	27-Dec-12	06-19-0007	0.454545455	Parts per million
CO	28-Dec-12	06-19-0007	0.463636364	Parts per million
CO	29-Dec-12	06-19-0007	0.377272727	Parts per million
CO	30-Dec-12	06-19-0007	0.343181818	Parts per million
CO	31-Dec-12	06-19-0007	0.35	Parts per million
CO	01-Jan-13	06-19-0007	0.531818182	Parts per million
CO	02-Jan-13	06-19-0007	0.884090909	Parts per million
CO	03-Jan-13	06-19-0007	1.122727273	Parts per million
CO	04-Jan-13	06-19-0007	0.961363636	Parts per million
CO	05-Jan-13	06-19-0007	0.684090909	Parts per million
CO	06-Jan-13	06-19-0007	0.261363636	Parts per million
CO	07-Jan-13	06-19-0007	0.592857143	Parts per million
CO	08-Jan-13	06-19-0007	0.868181818	Parts per million
CO	09-Jan-13	06-19-0007	0.406818182	Parts per million
CO	10-Jan-13	06-19-0007	0.261363636	Parts per million
CO	11-Jan-13	06-19-0007	0.684090909	Parts per million
CO	12-Jan-13	06-19-0007	0.995454545	Parts per million
CO	13-Jan-13	06-19-0007	0.768181818	Parts per million
CO	14-Jan-13	06-19-0007	0.590909091	Parts per million
CO	15-Jan-13	06-19-0007	1	Parts per million
CO	16-Jan-13	06-19-0007	1.285714286	Parts per million
CO	17-Jan-13	06-19-0007	1.227272727	Parts per million
CO	18-Jan-13	06-19-0007	1.027272727	Parts per million
CO	19-Jan-13	06-19-0007	1.404545455	Parts per million
CO	20-Jan-13	06-19-0007	1.109090909	Parts per million
CO	21-Jan-13	06-19-0007	0.588636364	Parts per million
CO	22-Jan-13	06-19-0007	0.738636364	Parts per million
CO	23-Jan-13	06-19-0007	0.331818182	Parts per million
CO	24-Jan-13	06-19-0007	0.342857143	Parts per million
CO	25-Jan-13	06-19-0007	0.338636364	Parts per million
CO	26-Jan-13	06-19-0007	0.272727273	Parts per million
CO	27-Jan-13	06-19-0007	0.25	Parts per million
CO	28-Jan-13	06-19-0007	0.4	Parts per million
CO	29-Jan-13	06-19-0007	0.538636364	Parts per million
CO	30-Jan-13	06-19-0007	0.515909091	Parts per million
CO	31-Jan-13	06-19-0007	0.561363636	Parts per million
CO	01-Feb-13	06-19-0007	0.7	Parts per million
CO	02-Feb-13	06-19-0007	0.502272727	Parts per million
CO	03-Feb-13	06-19-0007	0.522727273	Parts per million
CO	04-Feb-13	06-19-0007	0.545238095	Parts per million
CO	05-Feb-13	06-19-0007	0.35	Parts per million
CO	06-Feb-13	06-19-0007	0.443181818	Parts per million
CO	07-Feb-13	06-19-0007	0.484090909	Parts per million
CO	08-Feb-13	06-19-0007	0.25	Parts per million
CO	09-Feb-13	06-19-0007	0.265909091	Parts per million
CO	10-Feb-13	06-19-0007	0.345454545	Parts per million
CO	11-Feb-13	06-19-0007	0.531818182	Parts per million
CO	12-Feb-13	06-19-0007	0.570454545	Parts per million
CO	13-Feb-13	06-19-0007	0.670454545	Parts per million
CO	14-Feb-13	06-19-0007	0.506818182	Parts per million
CO	15-Feb-13	06-19-0007	0.547727273	Parts per million
CO	16-Feb-13	06-19-0007	0.577272727	Parts per million
CO	17-Feb-13	06-19-0007	0.475	Parts per million
CO	18-Feb-13	06-19-0007	0.372727273	Parts per million
CO	19-Feb-13	06-19-0007	0.25	Parts per million
CO	20-Feb-13	06-19-0007	0.25	Parts per million
CO	21-Feb-13	06-19-0007	0.447727273	Parts per million
CO	22-Feb-13	06-19-0007	0.338636364	Parts per million
CO	23-Feb-13	06-19-0007	0.261363636	Parts per million
CO	24-Feb-13	06-19-0007	0.388636364	Parts per million
CO	25-Feb-13	06-19-0007	0.315909091	Parts per million
CO	26-Feb-13	06-19-0007	0.53	Parts per million
CO	27-Feb-13	06-19-0007	0.395454545	Parts per million
CO	28-Feb-13	06-19-0007	0.443181818	Parts per million
CO	01-Mar-13	06-19-0007	0.492857143	Parts per million
CO	02-Mar-13	06-19-0007	0.25	Parts per million
CO	03-Mar-13	06-19-0007	0.25	Parts per million
CO	04-Mar-13	06-19-0007	0.295238095	Parts per million
CO	05-Mar-13	06-19-0007	0.261363636	Parts per million
CO	06-Mar-13	06-19-0007	0.25	Parts per million
CO	07-Mar-13	06-19-0007	0.25	Parts per million
CO	08-Mar-13	06-19-0007	0.25	Parts per million
CO	09-Mar-13	06-19-0007	0.25	Parts per million
CO	10-Mar-13	06-19-0007	0.293181818	Parts per million
CO	11-Mar-13	06-19-0007	0.338636364	Parts per million
CO	12-Mar-13	06-19-0007	0.393181818	Parts per million
CO	13-Mar-13	06-19-0007	0.429545455	Parts per million
CO	14-Mar-13	06-19-0007	0.261363636	Parts per million
CO	15-Mar-13	06-19-0007	0.261363636	Parts per million
CO	16-Mar-13	06-19-0007	0.261363636	Parts per million
CO	17-Mar-13	06-19-0007	0.25	Parts per million
CO	18-Mar-13	06-19-0007	0.34	Parts per million
CO	20-Mar-13	06-19-0007	0.265625	Parts per million
CO	21-Mar-13	06-19-0007	0.25	Parts per million
CO	22-Mar-13	06-19-0007	0.25	Parts per million
CO	23-Mar-13	06-19-0007	0.25	Parts per million
CO	24-Mar-13	06-19-0007	0.313636364	Parts per million
CO	25-Mar-13	06-19-0007	0.327272727	Parts per million
CO	26-Mar-13	06-19-0007	0.25	Parts per million
CO	27-Mar-13	06-19-0007	0.25	Parts per million
CO	28-Mar-13	06-19-0007	0.347727273	Parts per million
CO	29-Mar-13	06-19-0007	0.365909091	Parts per million
CO	30-Mar-13	06-19-0007	0.272727273	Parts per million
CO	31-Mar-13	06-19-0007	0.25	Parts per million
CO	01-Apr-13	06-19-0007	0.25	Parts per million
CO	02-Apr-13	06-19-0007	0.25	Parts per million
CO	03-Apr-13	06-19-0007	0.273809524	Parts per million
CO	04-Apr-13	06-19-0007	0.261363636	Parts per million
CO	05-Apr-13	06-19-0007	0.25	Parts per million
CO	06-Apr-13	06-19-0007	0.25	Parts per million
CO	07-Apr-13	06-19-0007	0.25	Parts per million
CO	08-Apr-13	06-19-0007	0.25	Parts per million
CO	09-Apr-13	06-19-0007	0.261363636	Parts per million
CO	10-Apr-13	06-19-0007	0.286363636	Parts per million
CO	11-Apr-13	06-19-0007	0.277272727	Parts per million
CO	12-Apr-13	06-19-0007	0.295454545	Parts per million
CO	13-Apr-13	06-19-0007	0.277272727	Parts per million
CO	14-Apr-13	06-19-0007	0.25	Parts per million
CO	15-Apr-13	06-19-0007	0.25	Parts per million
CO	16-Apr-13	06-19-0007	0.25	Parts per million
CO	17-Apr-13	06-19-0007	0.25	Parts per million
CO	18-Apr-13	06-19-0007	0.25	Parts per million
CO	24-Apr-13	06-19-0007	0.25	Parts per million
CO	25-Apr-13	06-19-0007	0.261363636	Parts per million
CO	26-Apr-13	06-19-0007	0.272727273	Parts per million
CO	27-Apr-13	06-19-0007	0.315909091	Parts per million
CO	28-Apr-13	06-19-0007	0.261363636	Parts per million
CO	29-Apr-13	06-19-0007	0.284090909	Parts per million
CO	30-Apr-13	06-19-0007	0.25	Parts per million
CO	01-May-13	06-19-0007	0.25	Parts per million
CO	02-May-13	06-19-0007	0.275	Parts per million
CO	03-May-13	06-19-0007	0.281818182	Parts per million
CO	04-May-13	06-19-0007	0.261363636	Parts per million
CO	05-May-13	06-19-0007	0.25	Parts per million
CO	06-May-13	06-19-0007	0.25	Parts per million
CO	07-May-13	06-19-0007	0.25	Parts per million
CO	08-May-13	06-19-0007	0.25	Parts per million
CO	09-May-13	06-19-0007	0.25	Parts per million
CO	10-May-13	06-19-0007	0.25	Parts per million
CO	11-May-13	06-19-0007	0.261363636	Parts per million
CO	12-May-13	06-19-0007	0.25	Parts per million
CO	13-May-13	06-19-0007	0.25	Parts per million
CO	14-May-13	06-19-0007	0.25	Parts per million
CO	15-May-13	06-19-0007	0.261363636	Parts per million
CO	16-May-13	06-19-0007	0.25	Parts per million
CO	17-May-13	06-19-0007	0.25	Parts per million
CO	18-May-13	06-19-0007	0.25	Parts per million
CO	19-May-13	06-19-0007	0.25	Parts per million
CO	20-May-13	06-19-0007	0.25	Parts per million
CO	21-May-13	06-19-0007	0.281818182	Parts per million
CO	22-May-13	06-19-0007	0.25	Parts per million
CO	23-May-13	06-19-0007	0.25	Parts per million
CO	24-May-13	06-19-0007	0.25	Parts per million
CO	25-May-13	06-19-0007	0.25	Parts per million
CO	26-May-13	06-19-0007	0.25	Parts per million
CO	27-May-13	06-19-0007	0.25	Parts per million
CO	28-May-13	06-19-0007	0.25	Parts per million
CO	29-May-13	06-19-0007	0.25	Parts per million
CO	30-May-13	06-19-0007	0.25	Parts per million
CO	31-May-13	06-19-0007	0.25	Parts per million
CO	01-Jun-13	06-19-0007	0.25	Parts per million
CO	02-Jun-13	06-19-0007	0.25	Parts per million
CO	03-Jun-13	06-19-0007	0.25	Parts per million
CO	04-Jun-13	06-19-0007	0.25	Parts per million
CO	05-Jun-13	06-19-0007	0.25	Parts per million
CO	06-Jun-13	06-19-0007	0.25	Parts per million
CO	07-Jun-13	06-19-0007	0.261363636	Parts per million
CO	08-Jun-13	06-19-0007	0.25	Parts per million
CO	09-Jun-13	06-19-0007	0.25	Parts per million
CO	10-Jun-13	06-19-0007	0.25	Parts per million
CO	11-Jun-13	06-19-0007	0.25	Parts per million
CO	12-Jun-13	06-19-0007	0.25	Parts per million
CO	13-Jun-13	06-19-0007	0.25	Parts per million
CO	14-Jun-13	06-19-0007	0.25	Parts per million
CO	15-Jun-13	06-19-0007	0.25	Parts per million
CO	16-Jun-13	06-19-0007	0.25	Parts per million
CO	17-Jun-13	06-19-0007	0.25	Parts per million
CO	18-Jun-13	06-19-0007	0.25	Parts per million
CO	19-Jun-13	06-19-0007	0.25	Parts per million
CO	20-Jun-13	06-19-0007	0.25	Parts per million
CO	21-Jun-13	06-19-0007	0.25	Parts per million
CO	22-Jun-13	06-19-0007	0.25	Parts per million
CO	23-Jun-13	06-19-0007	0.25	Parts per million
CO	24-Jun-13	06-19-0007	0.25	Parts per million
CO	25-Jun-13	06-19-0007	0.25	Parts per million
CO	26-Jun-13	06-19-0007	0.295454545	Parts per million
CO	27-Jun-13	06-19-0007	0.25	Parts per million
CO	28-Jun-13	06-19-0007	0.25	Parts per million
CO	29-Jun-13	06-19-0007	0.25	Parts per million
CO	30-Jun-13	06-19-0007	0.25	Parts per million
CO	01-Jul-13	06-19-0007	0.25	Parts per million
CO	02-Jul-13	06-19-0007	0.25	Parts per million
CO	03-Jul-13	06-19-0007	0.25	Parts per million
CO	04-Jul-13	06-19-0007	0.261363636	Parts per million
CO	05-Jul-13	06-19-0007	0.25	Parts per million
CO	06-Jul-13	06-19-0007	0.25	Parts per million
CO	07-Jul-13	06-19-0007	0.25	Parts per million
CO	08-Jul-13	06-19-0007	0.25	Parts per million
CO	09-Jul-13	06-19-0007	0.25	Parts per million
CO	10-Jul-13	06-19-0007	0.2975	Parts per million
CO	11-Jul-13	06-19-0007	0.25	Parts per million
CO	12-Jul-13	06-19-0007	0.25	Parts per million
CO	13-Jul-13	06-19-0007	0.25	Parts per million
CO	14-Jul-13	06-19-0007	0.25	Parts per million
CO	15-Jul-13	06-19-0007	0.25	Parts per million
CO	16-Jul-13	06-19-0007	0.25	Parts per million
CO	17-Jul-13	06-19-0007	0.25	Parts per million
CO	18-Jul-13	06-19-0007	0.25	Parts per million
CO	19-Jul-13	06-19-0007	0.261363636	Parts per million
CO	20-Jul-13	06-19-0007	0.25	Parts per million
CO	21-Jul-13	06-19-0007	0.25	Parts per million
CO	22-Jul-13	06-19-0007	0.25	Parts per million
CO	23-Jul-13	06-19-0007	0.25	Parts per million
CO	24-Jul-13	06-19-0007	0.25	Parts per million
CO	25-Jul-13	06-19-0007	0.25	Parts per million
CO	26-Jul-13	06-19-0007	0.25	Parts per million
CO	27-Jul-13	06-19-0007	0.25	Parts per million
CO	28-Jul-13	06-19-0007	0.25	Parts per million
CO	29-Jul-13	06-19-0007	0.25	Parts per million
CO	30-Jul-13	06-19-0007	0.284090909	Parts per million
CO	31-Jul-13	06-19-0007	0.25	Parts per million
CO	01-Aug-13	06-19-0007	0.25	Parts per million
CO	02-Aug-13	06-19-0007	0.25	Parts per million
CO	03-Aug-13	06-19-0007	0.25	Parts per million
CO	04-Aug-13	06-19-0007	0.25	Parts per million
CO	05-Aug-13	06-19-0007	0.25	Parts per million
CO	06-Aug-13	06-19-0007	0.25	Parts per million
CO	07-Aug-13	06-19-0007	0.25	Parts per million
CO	08-Aug-13	06-19-0007	0.25	Parts per million
CO	09-Aug-13	06-19-0007	0.25	Parts per million
CO	10-Aug-13	06-19-0007	0.25	Parts per million
CO	11-Aug-13	06-19-0007	0.25	Parts per million
CO	12-Aug-13	06-19-0007	0.25	Parts per million
CO	13-Aug-13	06-19-0007	0.272727273	Parts per million
CO	14-Aug-13	06-19-0007	0.25	Parts per million
CO	15-Aug-13	06-19-0007	0.25	Parts per million
CO	16-Aug-13	06-19-0007	0.25	Parts per million
CO	17-Aug-13	06-19-0007	0.25	Parts per million
CO	18-Aug-13	06-19-0007	0.25	Parts per million
CO	19-Aug-13	06-19-0007	0.25	Parts per million
CO	20-Aug-13	06-19-0007	0.272727273	Parts per million
CO	21-Aug-13	06-19-0007	0.25	Parts per million
CO	22-Aug-13	06-19-0007	0.25	Parts per million
CO	23-Aug-13	06-19-0007	0.25	Parts per million
CO	24-Aug-13	06-19-0007	0.25	Parts per million
CO	25-Aug-13	06-19-0007	0.25	Parts per million
CO	26-Aug-13	06-19-0007	0.25	Parts per million
CO	27-Aug-13	06-19-0007	0.25	Parts per million
CO	28-Aug-13	06-19-0007	0.25	Parts per million
CO	29-Aug-13	06-19-0007	0.25	Parts per million
CO	30-Aug-13	06-19-0007	0.327272727	Parts per million
CO	31-Aug-13	06-19-0007	0.272727273	Parts per million
CO	01-Sep-13	06-19-0007	0.25	Parts per million
CO	02-Sep-13	06-19-0007	0.25	Parts per million
CO	03-Sep-13	06-19-0007	0.25	Parts per million
CO	04-Sep-13	06-19-0007	0.25	Parts per million
CO	05-Sep-13	06-19-0007	0.25	Parts per million
CO	06-Sep-13	06-19-0007	0.25	Parts per million
CO	07-Sep-13	06-19-0007	0.334090909	Parts per million
CO	08-Sep-13	06-19-0007	0.293181818	Parts per million
CO	09-Sep-13	06-19-0007	0.306818182	Parts per million
CO	10-Sep-13	06-19-0007	0.284090909	Parts per million
CO	11-Sep-13	06-19-0007	0.25	Parts per million
CO	12-Sep-13	06-19-0007	0.25	Parts per million
CO	13-Sep-13	06-19-0007	0.272727273	Parts per million
CO	14-Sep-13	06-19-0007	0.25	Parts per million
CO	15-Sep-13	06-19-0007	0.25	Parts per million
CO	16-Sep-13	06-19-0007	0.25	Parts per million
CO	17-Sep-13	06-19-0007	0.25	Parts per million
CO	18-Sep-13	06-19-0007	0.25	Parts per million
CO	19-Sep-13	06-19-0007	0.331578947	Parts per million
CO	20-Sep-13	06-19-0007	0.3	Parts per million
CO	21-Sep-13	06-19-0007	0.25	Parts per million
CO	22-Sep-13	06-19-0007	0.25	Parts per million
CO	23-Sep-13	06-19-0007	0.25	Parts per million
CO	24-Sep-13	06-19-0007	0.25	Parts per million
CO	25-Sep-13	06-19-0007	0.25	Parts per million
CO	26-Sep-13	06-19-0007	0.25	Parts per million
CO	27-Sep-13	06-19-0007	0.306818182	Parts per million
CO	28-Sep-13	06-19-0007	0.509090909	Parts per million
CO	29-Sep-13	06-19-0007	0.325	Parts per million
CO	30-Sep-13	06-19-0007	0.313636364	Parts per million
CO	01-Oct-13	06-19-0007	0.25	Parts per million
CO	02-Oct-13	06-19-0007	0.25	Parts per million
CO	03-Oct-13	06-19-0007	0.25	Parts per million
[truncated: 30,453 more rows]
