# Supplementary material for: Exposure to NO2, CO, and PM2.5 is linked to regional DNA methylation differences in asthma
Source: Clin Epigenetics. 2018 Jan 5;10:2. doi: 10.1186/s13148-017-0433-4 (PMC5756438; doi:10.1186/s13148-017-0433-4)
Supplement: Supplementary file 5 — Exposure. (CSV 120 kb) [file 13148_2017_433_MOESM5_ESM.csv]

subject	id.visit	window	CO	NO2	O3	PM2.5
67	1	1	0.316732476930249	9.06764300247328	0.0320688259745541	7.19381613576147
67	1	15	0.333363589675278	10.1224497198879	0.031360363518116	7.9880828736871
67	1	30	0.366035443323081	11.7223068777162	0.0281435387152166	11.26186328261
67	1	90	0.529883834250145	16.8117867827914	0.0189533475854692	28.287381739298
67	1	180	0.496001919594546	16.4266689851031	0.0210961757005101	26.7180322693384
67	1	365	0.370801268332224	11.6432602608352	0.0323861270404354	18.5939100232977
67	2	1	0.222512641613338	8.42431125083275	0.0437506196658834	12.715116526072
67	2	15	0.202593991872355	6.81479598502689	0.0422820863197195	11.3383819015413
67	2	30	0.210009759299087	7.18838216966625	0.0443077584689239	13.5023103051306
67	2	90	0.201198978486362	6.34580996606031	0.0464884278196598	11.529603359502
67	2	180	0.226582552491427	7.12197880106571	0.0416445100830295	10.1425456949763
67	2	365	0.37797308286359	12.7700945227418	0.0313082621577056	19.126359925225
127	1	1	0.205162188576387	5.68346315840873	0.0448738603483231	10.9653899779732
127	1	15	0.217367670464052	6.68436333180113	0.0491618165147061	12.1003617954213
127	1	30	0.209364969858591	5.82902501679146	0.0466505252407852	10.2651277207671
127	1	90	0.218843102032774	5.90336519305388	0.0457280752423257	9.11158251373041
127	1	180	0.285953279678463	9.34638277281972	0.0358737156423777	13.0495970015562
127	1	365	0.363154580807035	12.1520698391053	0.0319062304110309	18.8682747073907
166	1	1	0.206719153356382	6.68966313978393	0.0386503009827511	6.73104814010865
166	1	15	0.25111294908912	9.11514669828435	0.0346667793592445	8.23371118006827
166	1	30	0.295593900834472	9.82757803390078	0.0338165043491948	7.53226839738192
166	1	90	0.468862211452045	14.1271315125605	0.0243435463388482	14.4695101326718
166	1	180	0.606153911362979	17.794180107285	0.0190121686938555	25.6541660293533
166	1	365	0.425480904775689	12.8769071960031	0.0303908747567127	18.4448450982551
166	2	1	0.639025548101649	16.7113180209049	0.0164984236246978	32.6080215709452
166	2	15	0.450271788766504	16.0152152356459	0.0233760456934176	14.9050688230285
166	2	30	0.394413624869104	16.224084143353	0.0271215659409343	12.9033475281154
166	2	90	0.279397914046995	11.4288970778221	0.0367891911423716	13.3502135605212
166	2	180	0.230038833155265	8.92612083563037	0.0415659911647542	11.9016814589724
166	2	365	0.39315225417501	13.5067314417185	0.0311773323088417	19.5295095058244
201	1	1	0.33054949362292	8.85501076673643	0.0311472144362784	7.47367078991743
201	1	15	0.457757751873332	14.1284187779862	0.0273886883095596	11.4110753158951
201	1	30	0.464622547890113	14.5262684094948	0.0242564252033181	13.3098264634299
201	1	90	0.632870893497562	19.1401045126558	0.0164631486682258	31.4981590711069
201	1	180	0.557534722660643	17.6380525051296	0.0203237286561073	26.8849740648293
201	1	365	0.398536551287725	12.378073059335	0.0311095953313724	18.523061892557
229	1	1	0.28975119357314	6.67424831826082	0.0305478845400536	6.24767080742857
229	1	15	0.304941884523791	8.28633889625242	0.0295230355769531	8.38146712281015
229	1	30	0.324217744465009	9.26364685081733	0.02693599665522	11.5680938535983
229	1	90	0.438956451359314	14.5976218191093	0.0192200658993902	28.9330605878785
229	1	180	0.415589184940423	14.780509997902	0.0220247368908365	26.6461426373116
229	1	365	0.331904075574888	10.6722345035861	0.0326642031045211	18.5319291076872
231	1	1	0.257197452685202	4.42838799825567	0.03044241630015	6.24767080742857
231	1	15	0.262838686666913	5.97276338862169	0.0290696401992179	8.37672689788464
231	1	30	0.273828220865319	6.7624726144474	0.0269214880023365	11.5718344641546
231	1	90	0.349043086199453	12.5633889074874	0.0198052049926336	28.9285574564667
231	1	180	0.340248519556712	13.0351037581251	0.0229226704142239	26.6630410005246
231	1	365	0.295374833576898	9.4753921863895	0.0332215023620296	18.5402625470799
235	1	1	0.233296932298513	6.11880350002542	0.0424317183545918	10.6189130048542
235	1	15	0.236597760798104	6.33505887013632	0.0440459148492531	14.0725614805691
235	1	30	0.238322996478252	6.39263477871771	0.0447745506073139	13.0128729376173
235	1	90	0.235850939725344	5.69554731801444	0.0461377378699546	11.0097940749553
235	1	180	0.249940386220502	6.37082349787774	0.0414776406143181	10.1418796671149
235	1	365	0.323976379045241	10.5412107861849	0.0330873957750468	18.5684556715558
278	1	1	0.255390586288451	4.80267427138385	0.0323718479868426	7.61736155794246
278	1	15	0.25541363949596	5.47913348482902	0.0293321844051053	8.0169413944631
278	1	30	0.265004469715196	6.27902732519207	0.027300492589362	11.2572980095357
278	1	90	0.33278799173576	12.1309492377037	0.0200601502559545	28.3667210295269
278	1	180	0.328506209681668	12.7162920125409	0.0229756457917683	26.6412656160444
278	1	365	0.28980179529069	9.28036710978462	0.0332904499476862	18.5560524956459
278	2	1	0.643931677	18.2599096571429	0.010541502	54.8796985814286
278	2	15	0.741022949619169	18.8849382929194	0.0101789867031252	39.0367210856896
278	2	30	0.522423328919622	13.3845005479032	0.0134335477572334	26.0428138943162
278	2	90	0.372386049286741	11.0994814392739	0.0187644371319857	22.2041204548498
278	2	180	0.313615391343331	9.24939816350999	0.0302998664057291	17.6504118698869
278	2	365	0.290456209096691	8.12591710179978	0.0337153861089768	15.5618347210069
453	1	1	0.321299084516415	8.69267612597722	0.0310044109665431	7.48663132621656
453	1	15	0.44018537285555	13.8593167507523	0.0273401818098523	11.3843841557364
453	1	30	0.44570286831895	14.1808490119762	0.0242912333043552	13.3146461021106
453	1	90	0.612320097003661	18.7850129717958	0.016743800560481	31.501900733572
453	1	180	0.541832587941464	17.4837587366436	0.0206698164418971	26.8952737035908
453	1	365	0.39151451350396	12.3271494167444	0.0313645119565956	18.5281411664668
463	1	1	0.285396674062683	7.67845108427016	0.0314230163028432	6.24767080742857
463	1	15	0.314086842271265	9.88767682679768	0.0313355308171824	8.30616855257425
463	1	30	0.334789516215649	11.3159377006063	0.0281649883795987	11.6275135290622
463	1	90	0.498937567275319	16.476847266535	0.019301073286355	28.711782850285
463	1	180	0.467908532246283	16.0746770920646	0.0218774122834721	26.7860975045883
463	1	365	0.357951915762299	11.4166216874381	0.033004084130956	18.6009479463443
463	2	1	0.244642943474155	7.18130956113312	0.0524339235149048	8.79095278816404
463	2	15	0.23794950679185	6.18973768900025	0.0431680532066446	6.6622773585488
463	2	30	0.242441486528738	5.54746872828218	0.0442114130428792	6.42489301107142
463	2	90	0.261403412129833	6.89905066305814	0.0400092831518751	7.15648357286766
463	2	180	0.395071957457887	13.1624066319358	0.0282521233253728	19.8923567164267
463	2	365	0.347649417932485	11.7333666187829	0.033050424204489	16.7717688546889
558	1	1	0.25403698671393	6.28563473817642	0.0354776464631125	8.35485221120908
558	1	15	0.26656480438139	7.08737808865862	0.0340027585013426	7.94177666033777
558	1	30	0.29390748082475	8.69064688660485	0.032601331593045	8.28350610640091
558	1	90	0.413372092363704	13.7527398127244	0.0228903988296137	19.5871658927914
558	1	180	0.471984589823509	15.9190622858196	0.0212066460829955	26.339419083989
558	1	365	0.360194816619779	11.4692804184249	0.0330289470517049	18.5971556116064
620	1	1	0.264531314976088	8.3033164961903	0.0344057404590735	6.81491335182575
620	1	15	0.284876846624332	8.52155237280519	0.0342929133255655	7.37693277345874
620	1	30	0.325863394031253	9.72973472065071	0.0323883864735431	7.71212983821641
620	1	90	0.469710167328809	14.6677466900973	0.0221128941298533	18.9128316412462
620	1	180	0.53132847877244	16.7638817724583	0.0199930464560641	26.0285295223014
620	1	365	0.38699406810029	12.0673234739285	0.0315122188860556	18.4654894687851
1013	1	1	0.256193315487532	13.6291688640921	0.0412093795355413	12.5973084885714
1013	1	15	0.26390492322873	12.2215965499737	0.0427393781287871	12.1526224978286
1013	1	30	0.262945929534913	11.4271349805605	0.0447676686370291	12.0244173096381
1013	1	90	0.254581033064023	8.96204934252918	0.0462262885205192	12.0866942368159
1013	1	180	0.258946609612535	8.73234225414714	0.0404146376363458	10.3587493691413
1013	1	365	0.345585819402874	12.6245427390192	0.0293422500265143	15.2292865479939
1018	1	1	0.275560102959654	10.7641271741209	0.0340888448927486	9.44095353601094
1018	1	15	0.266799894603005	9.29595542902937	0.0345113656078748	8.09190789444187
1018	1	30	0.298998007808927	9.74104268704821	0.0330889453492065	7.36616043183315
1018	1	90	0.448548989421031	14.4834151106321	0.0234458430813513	16.8023583562218
1018	1	180	0.546861825180728	17.4961440572559	0.0202112514852428	25.992144867137
1018	1	365	0.396468659851025	12.8435092780484	0.0315131941926598	18.4854491168457
1021	1	1	0.355908538366706	15.3445173712131	0.0286625383299125	10.9413623526952
1021	1	15	0.32781422097492	15.3851033344901	0.0303255369559554	11.0325739611533
1021	1	30	0.315106508364374	14.858657376495	0.0325193447189173	11.5216120045097
1021	1	90	0.265250532411744	10.928413303229	0.0400866704978962	13.2261243529847
1021	1	180	0.245036451857048	8.771735595555	0.0429421550091736	11.2423012554658
1021	1	365	0.375877403372466	13.2448892814487	0.032324238166962	19.0211419818147
1022	1	1	0.259814188725693	7.4355995919519	0.0473089226053808	9.2036520143723
1022	1	15	0.250771653935837	5.58802923900534	0.0447565817938509	7.09554874747869
1022	1	30	0.257642637921989	6.44332875844995	0.042494713936016	8.39425093537209
1022	1	90	0.300249588205033	9.65219535687736	0.0312185926136745	10.5348015478738
1022	1	180	0.434736435097338	15.6493839409516	0.0236291247723	23.5054739871623
1022	1	365	0.348559885061108	11.6814176526849	0.0331665962292993	17.214466433097
1026	1	1	0.252127808941989	7.97669497724555	0.0349076430516688	8.99404761857143
1026	1	15	0.261299492687574	10.0023508515694	0.0409606635183861	11.2168564524
1026	1	30	0.259528972831687	9.84108961047834	0.0449528534419124	11.867192891519
1026	1	90	0.253654704897613	8.09107905654394	0.0478722054114515	12.1501029094905
1026	1	180	0.255194460569493	7.3043480640651	0.0421441094188288	10.251568868473
1026	1	365	0.32354961561352	10.6917462068629	0.0300452266706372	15.1654626113642
1026	2	1	0.254760701508874	6.29872663441677	0.0355744247278853	9.15717255487666
1026	2	15	0.269246923423434	6.79285008283517	0.0336637944803933	6.77311611915119
1026	2	30	0.305902494461497	9.42375301889807	0.0311521199406599	8.76322574499062
1026	2	90	0.43518803189311	14.5255341387116	0.0216841019298681	22.6557484710777
1026	2	180	0.46437397462014	15.8189040962431	0.0213776284388468	26.4033760882614
1026	2	365	0.356536741431876	11.3599903826068	0.033088490799425	18.6344177205607
1026	3	1	0.246700107125735	3.80849197071854	0.0453962503845282	5.89891856527874
1026	3	15	0.248317712264947	4.66419275246688	0.0453981310916079	6.06413254099128
1026	3	30	0.251187856244458	5.11511071355422	0.0454734668486436	6.4485790439032
1026	3	90	0.278268992008791	7.74795245498312	0.0372920460012343	7.89774750834762
1026	3	180	0.406421943911451	13.901327319097	0.0262034001557823	21.0945711855084
1026	3	365	0.346322163438483	11.5868358739124	0.0332853907289058	16.6641885018503
1027	1	1	0.259048766497296	10.2474467305325	0.0430397758396146	11.9484989642857
1027	1	15	0.263604967761493	10.6634130109862	0.0449020130475978	12.2814699788381
1027	1	30	0.259403001905414	9.85370151019003	0.0466767426393314	12.0700098812714
1027	1	90	0.253336261129046	7.94558247680539	0.048418504045985	12.1257038986778
1027	1	180	0.255965771702008	7.31014525297679	0.042029724729485	10.3356693191587
1027	1	365	0.323369452711683	10.6838766026394	0.030133701015764	15.2152345586914
1028	1	1	0.276484257827441	10.6748710312797	0.0320750302323441	9.50519880794121
1028	1	15	0.265799078830618	9.180623384226	0.0340770981856854	8.01806990099562
1028	1	30	0.314645910219083	9.86308054877673	0.0329079832784213	7.31307734539714
1028	1	90	0.489999952395854	14.9158379741464	0.022966545860777	16.8352187185443
1028	1	180	0.584508941678315	17.6224387732167	0.0192647126735572	25.9726347664709
1028	1	365	0.412812460564694	12.6168598772191	0.0307750305415804	18.4667171317462
1032	1	1	0.287252098578811	7.6438688423957	0.0295690856508254	8.42903073623703
1032	1	15	0.326403571688158	9.49916018559882	0.0273521793599345	11.5752658686055
1032	1	30	0.336045304018005	10.0391195533246	0.0245378972364212	13.5478825297952
1032	1	90	0.443760318293401	15.2355313793903	0.0180965335852532	31.9469202542092
1032	1	180	0.404760124302686	14.6624099343608	0.0227452865343564	26.994496718482
1032	1	365	0.326044851841992	10.4215242587233	0.032746406611169	18.5605175877345
1050	1	1	0.268741943318263	10.4420029892026	0.0338079556423765	9.73091933140092
1050	1	15	0.263719817285166	9.27721898735533	0.0340442004148793	8.25886809123233
1050	1	30	0.309376466347682	9.74657023833333	0.0331122939818978	7.34631855248652
1050	1	90	0.484793041214098	14.7550022268691	0.0232805133255299	16.3778674605852
1050	1	180	0.585997221686935	17.6509491559092	0.0192939695630757	25.9526684542826
1050	1	365	0.413979210426256	12.6351564704191	0.030844981971935	18.4933514439223
1054	1	1	0.267377702004977	10.6021797455999	0.0374053742571843	9.58329842165645
1054	1	15	0.268144634076819	9.71150351120003	0.0349461370252197	8.33694137601809
1054	1	30	0.283774620266528	9.68952191493683	0.0334071467709381	7.41083080783131
1054	1	90	0.405863200273504	13.9588821990579	0.0241508211503916	16.3262974574947
1054	1	180	0.502980869281697	17.3241873328971	0.0214300445511226	25.9666314326723
1054	1	365	0.377971477970545	13.1491836147667	0.0324105034971846	18.5134338968454
1055	1	1	0.302086091281997	14.7538590112541	0.0313993181552459	11.3841203469282
1055	1	15	0.335437353947394	16.8028004837484	0.0351585895068322	12.5509872270186
1055	1	30	0.276929623809708	12.5563109080448	0.0373409191602581	12.8640174521906
1055	1	90	0.236344841997042	9.18354346032572	0.0427461315010136	13.1222096974269
1055	1	180	0.223805856780164	7.69607473068431	0.0443703233951374	11.0715062322483
1055	1	365	0.382267245982702	13.218318292082	0.0322148952187293	19.1253203479062
1062	1	1	0.233898714716102	7.01372545059547	0.0512175184146996	11.9027808085532
1062	1	15	0.226147718034504	5.85864556477705	0.0502838822891972	10.9735966600257
1062	1	30	0.221872990859604	5.36079515300217	0.0487604035057007	9.99024536685383
1062	1	90	0.231491127347189	5.76733578429645	0.0467456684156347	8.73286712516107
1062	1	180	0.308311085186127	9.94614359572144	0.0353631974465918	13.1954057137595
1062	1	365	0.361943516724895	12.205156203969	0.0327695779629099	17.5369939345673
1064	1	1	0.270359952117967	13.1439707868779	0.0180939830749158	18.0892857142857
1064	1	15	0.435210099525591	16.6692651448178	0.0113205936189476	35.0715728716476
1064	1	30	0.449650493668238	17.288669863244	0.0139106916378261	31.3286182284381
1064	1	90	0.381741455925773	16.4887532040345	0.0232182389456107	22.7411454888111
1064	1	180	0.32366643393776	14.0665492320726	0.0331460282871805	17.4423173208508
1064	1	365	0.32376616245945	12.7332249953134	0.0287186117812483	15.4777348038978
1064	2	1	0.301256825974237	14.4311555782775	0.0296890119597641	10.8823422332121
1064	2	15	0.352600835937956	17.7331970246001	0.0338342721793845	12.3867959588679
1064	2	30	0.279729026966945	13.1298437222102	0.0348470503045673	12.0749904740668
1064	2	90	0.232813592994125	9.5311393651289	0.0415610133685134	13.1984812652148
1064	2	180	0.215088035553445	7.91256549975331	0.0435343351191395	11.2132459548449
1064	2	365	0.38942839747156	13.4363761951607	0.0315968862932675	19.688536437851
1069	1	1	0.248325379168943	8.18444011204495	0.0343624899726174	8.67653068445488
1069	1	15	0.319068570806804	9.76870067958528	0.0333379538302259	7.15525166261292
1069	1	30	0.374210401812747	11.2873697464081	0.0314123536014538	8.27386458980877
1069	1	90	0.529482164186034	16.041338087389	0.0209181363609005	20.5332405664551
1069	1	180	0.575907116291102	17.5855238823006	0.0191235952009712	26.0770913009798
1069	1	365	0.407398191531206	12.4750125243398	0.0309721762743511	18.4720486580512
1074	1	1	0.278257028077139	9.5941451565191	0.0327961550929811	11.6469542362857
1074	1	15	0.271848285809448	9.48481764521268	0.032298074259382	7.99462997320952
1074	1	30	0.274958483787309	9.94345516423815	0.029669180878881	8.74610647312381
1074	1	90	0.389087595168887	14.2178267653344	0.0196419453291912	18.6006018479714
1074	1	180	0.413640028492613	15.3760947356142	0.0186783702475165	20.2833141005976
1074	1	365	0.336455648222251	12.2518326705514	0.0300378015045968	15.6255413553949
1074	2	1	0.416056726621846	20.7693301180349	0.0376271637184008	13.5494966867318
1074	2	15	0.282522311705856	13.3768838826096	0.0350045332765089	11.8348263293058
1074	2	30	0.256879977893689	11.3472535719075	0.0395422630489666	13.861209725167
1074	2	90	0.215424262802915	8.49425992647874	0.0429920668293237	13.1550021997222
1074	2	180	0.208044468368543	7.46238624503925	0.0438998926126316	11.272898713462
1074	2	365	0.393639214744766	13.50545380035	0.0313300503974233	19.7851923949551
1083	1	1	0.247553386316234	5.9967538686294	0.0322905449905236	8.23554421814286
1083	1	15	0.255707189041517	6.94495532315146	0.0366560660776165	8.19688724048572
1083	1	30	0.266354327341614	7.49416405581509	0.0348803295701341	8.23898680722857
1083	1	90	0.333422294445679	11.6405178425237	0.0256821470466397	14.3500025769444
1083	1	180	0.371689440447259	13.7902758001251	0.0204355743983011	19.2758999849603
1083	1	365	0.320315440011504	12.074287818692	0.0302434885474214	15.6043961601112
1084	1	1	0.23362072139319	5.63956698485366	0.030745116094559	8.66411564714286
1084	1	15	0.244323310904335	6.98961872647877	0.0357086969022951	8.31637806709524
1084	1	30	0.258994789432796	8.43171523094508	0.0338100863839664	8.15550402015238
1084	1	90	0.36139171943775	13.1568683523549	0.023859063007035	14.6609444042508
1084	1	180	0.414420026414516	14.8484883848035	0.0189815439020912	19.3311217717405
1084	1	365	0.340395123195377	12.4577639514121	0.0299417501518572	15.6064020309526
1086	1	1	0.393394913446218	11.5997713857194	0.0304885049428668	6.24767080742857
1086	1	15	0.426707667497679	12.8775563113384	0.0302440760877246	8.41700677787648
1086	1	30	0.473620449876644	14.3253400396342	0.0267373197824842	11.5400487690299
1086	1	90	0.662517485208808	19.2177296452256	0.0172107340202687	28.9667473200165
1086	1	180	0.606826344089367	18.2656857135043	0.0188823930806267	26.5323720404472
1086	1	365	0.421464998053382	12.7905836884956	0.0303949073527702	18.4758230599185
1086	2	1	0.18988867216209	7.57264211298936	0.0363100373783063	12.6456326358444
1086	2	15	0.227042206677218	9.31234848926088	0.0432697642852575	15.6084018512986
1086	2	30	0.224841521482989	8.89098870451834	0.0438440201028026	14.9285981677017
1086	2	90	0.197329309549846	7.36767813790734	0.0449419810077496	13.0442371864852
1086	2	180	0.2055128933561	7.1584980338369	0.0435974388492199	11.0597820190207
1086	2	365	0.397514644292913	13.592610645819	0.0309447508935026	19.7351204920369
1089	1	1	0.243388815489809	5.11207224027696	0.0316509486911533	8.66411564714286
1089	1	15	0.249645378912114	6.12174910791329	0.0365656175912917	8.31637806709524
1089	1	30	0.258298184301377	7.30942413933391	0.035013134937598	8.15550402015238
1089	1	90	0.329647838792915	11.0573358857049	0.0254520004571417	14.6609444042508
1089	1	180	0.377083662815304	13.2348826123128	0.0201763517564858	19.3311217717405
1089	1	365	0.319992029221323	11.0118757224454	0.0307680959183041	15.6064020309526
1091	1	1	0.230842837225464	5.48691740129835	0.0316583196967323	7.49149659857143
1091	1	15	0.241676361099069	6.5579548334337	0.0353927254510789	8.19247577892381
1091	1	30	0.256525813951357	8.01542436594691	0.0338859536886573	8.31727478909048
1091	1	90	0.351438537702961	12.6864178813812	0.0245674755334244	14.0346122794206
1091	1	180	0.408781087455938	14.5752925746188	0.0192192543115291	19.2279533304548
1091	1	365	0.337553284759565	12.2851419802886	0.030073894000311	15.5995690237757
1091	2	1	0.292450920609929	8.93389583306068	0.0355304337410935	7.35927845023191
1091	2	15	0.352879818553294	10.2699300268286	0.0323334045996701	6.34539214084932
1091	2	30	0.4244462523321	12.7872006846592	0.0297047732966692	9.05219180610445
1091	2	90	0.593460781747493	17.576588146434	0.0193636298927719	23.7425010986136
1091	2	180	0.603473800914018	18.1175835311016	0.0186500352493376	26.1777885681021
1091	2	365	0.420422408929432	12.7982060409372	0.0305155089530806	18.508550590497
1094	1	1	0.358566433977585	14.5770109264427	0.0247916863822618	11.6592381616492
1094	1	15	0.341112147725887	14.7456673752389	0.0274644870355846	10.7426706994755
1094	1	30	0.343825098324227	16.2095950850865	0.0307517191955976	11.6781580312564
1094	1	90	0.268353223944656	11.1576093231663	0.0385509087508207	13.0811125048916
1094	1	180	0.2404446283976	8.81146090433421	0.042370939045768	11.3754633259176
1094	1	365	0.376873189279948	13.179911875896	0.0320579036406507	19.0239994349925
1096	1	1	0.248024216258933	5.61593867051456	0.0343172896650032	8.0292436576897
1096	1	15	0.273923508008892	6.78156490601734	0.0345540028242293	7.5577819780971
1096	1	30	0.296691786808682	7.76296114888534	0.0319894708055549	8.16523336813641
1096	1	90	0.387677511166981	12.6962395561533	0.022288253077962	19.900381025468
1096	1	180	0.427736344357425	14.5485943058512	0.0214136776146462	26.1874101083511
1096	1	365	0.337808548859199	10.620270815214	0.032545414373361	18.5221922811549
1097	1	1	0.228803654593268	6.07090173150801	0.0369022320049734	6.85284993213958
1097	1	15	0.253130632905409	7.60803102291178	0.0354702694259531	8.03150833190226
1097	1	30	0.275879908453828	8.06582033004481	0.0345887601643528	7.62888540693111
1097	1	90	0.389220460155652	11.9067146100182	0.025386298051713	14.1108784086905
1097	1	180	0.502558224155057	15.7720455178086	0.0207263016097808	25.5830228973111
1097	1	365	0.37643435351701	11.832513472715	0.0317034043361547	18.474082434253
1174	1	1	0.419366071461928	20.9297784822869	0.0375451922189993	13.5171565787282
1174	1	15	0.282619180381863	13.4224527626189	0.0349527770495272	11.8241415406826
1174	1	30	0.256347359824912	11.3788217886186	0.0394949141984606	13.8600423695012
1174	1	90	0.21381727066949	8.5045185035006	0.0429620976685566	13.1618264441615
1174	1	180	0.206280418503629	7.48215425485499	0.0438561572800352	11.2840061920209
1174	1	365	0.395884630097525	13.5841545427269	0.0312282343452317	19.825964181692
1382	1	1	0.406195162755505	16.6093780882738	0.0264744211342457	19.4943783158654
1382	1	15	0.391975184673373	16.0296780997571	0.028087975277307	15.8449547043629
1382	1	30	0.333504399592686	13.5508307785815	0.0314222951798731	14.2787249876984
1382	1	90	0.277211794108922	10.6541370184919	0.0412202655170229	13.634747432701
1382	1	180	0.254266804992339	8.47007945118365	0.0414090183524124	11.8171560289579
1382	1	365	0.331895435288237	11.490598202995	0.0303531159200783	15.3942030908297
1482	1	1	0.406195162755505	16.6093780882738	0.0264744211342457	19.4943783158654
1482	1	15	0.391975184673373	16.0296780997571	0.028087975277307	15.8449547043629
1482	1	30	0.333504399592686	13.5508307785815	0.0314222951798731	14.2787249876984
1482	1	90	0.277211794108922	10.6541370184919	0.0412202655170229	13.634747432701
1482	1	180	0.254266804992339	8.47007945118365	0.0414090183524124	11.8171560289579
1482	1	365	0.331895435288237	11.490598202995	0.0303531159200783	15.3942030908297
1582	1	1	0.239356375160671	6.31044227277812	0.0315351666697249	9.47278911714286
1582	1	15	0.247535283896424	7.26667741991189	0.0358587471405317	8.51523397303809
1582	1	30	0.260119339169065	8.508365757306	0.0338985954404524	8.05971964576191
1582	1	90	0.362733593292752	13.1681000274463	0.0236933276997171	14.9686454908063
1582	1	180	0.413216225663826	14.8213780295788	0.0190020466104395	19.382044616719
1582	1	365	0.33969777701044	12.4140064865685	0.0299826652705902	15.6075761992489
1617	1	1	0.326405243381734	11.4686543322135	0.0307978026466974	9.7300048916109
1617	1	15	0.363812169280499	12.3332757309384	0.0276321646247707	11.6359293430597
1617	1	30	0.370010031300805	12.7080124941572	0.0246298356515431	13.830288486396
1617	1	90	0.53081566493786	17.4535519957672	0.0174247674473093	32.310888000228
1617	1	180	0.468564011358592	16.1180830559408	0.0223336884111264	27.1494293493048
1617	1	365	0.357643156373362	11.3585725472155	0.0326882859568992	18.6215117618377
1617	2	1	0.229411015426449	3.37481359107377	0.0413179608806621	4.9119600621275
1617	2	15	0.245616259036118	5.59159680438249	0.0444003021415128	6.76711524921392
1617	2	30	0.251964691427668	6.21162142322639	0.0438490315514354	8.69070112479552
1617	2	90	0.289721123061436	8.95741672976034	0.0327907391532161	10.1209624341968
1617	2	180	0.430405002010668	15.1701646595643	0.0243752271464656	23.7636977983303
1617	2	365	0.348321564330669	11.5996205578284	0.0327761646890269	17.4718654653741
1636	1	1	0.301256825974237	14.4311555782775	0.0296890119597641	10.8823422332121
1636	1	15	0.352600835937956	17.7331970246001	0.0338342721793845	12.3867959588679
1636	1	30	0.279729026966945	13.1298437222102	0.0348470503045673	12.0749904740668
1636	1	90	0.232813592994125	9.5311393651289	0.0415610133685134	13.1984812652148
1636	1	180	0.215088035553445	7.91256549975331	0.0435343351191395	11.2132459548449
1636	1	365	0.38942839747156	13.4363761951607	0.0315968862932675	19.688536437851
1682	1	1	0.239335826444527	6.31168219495314	0.0315332691493452	9.47278911714286
1682	1	15	0.247525454309907	7.26889327292872	0.0358566729613383	8.51523397303809
1682	1	30	0.260125175267269	8.51182469383872	0.0338953156016722	8.05971964576191
1682	1	90	0.362813437746304	13.1735621568945	0.0236890952752043	14.9686454908063
1682	1	180	0.413315701414518	14.8259151456782	0.0189985055136582	19.382044616719
1682	1	365	0.339751318062296	12.4177212407884	0.0299796657034953	15.6075761992489
1717	1	1	0.326405243381734	11.4686543322135	0.0307978026466974	9.7300048916109
1717	1	15	0.363812169280499	12.3332757309384	0.0276321646247707	11.6359293430597
1717	1	30	0.370010031300805	12.7080124941572	0.0246298356515431	13.830288486396
1717	1	90	0.53081566493786	17.4535519957672	0.0174247674473093	32.310888000228
1717	1	180	0.468564011358592	16.1180830559408	0.0223336884111264	27.1494293493048
1717	1	365	0.357643156373362	11.3585725472155	0.0326882859568992	18.6215117618377
1717	2	1	0.229411015426449	3.37481359107377	0.0413179608806621	4.9119600621275
1717	2	15	0.245616259036118	5.59159680438249	0.0444003021415128	6.76711524921392
1717	2	30	0.251964691427668	6.21162142322639	0.0438490315514354	8.69070112479552
1717	2	90	0.289721123061436	8.95741672976034	0.0327907391532161	10.1209624341968
1717	2	180	0.430405002010668	15.1701646595643	0.0243752271464656	23.7636977983303
1717	2	365	0.348321564330669	11.5996205578284	0.0327761646890269	17.4718654653741
1723	1	1	0.504964264543651	16.485626426262	0.0154093638598869	18.4756195970348
1723	1	15	0.47892149190178	18.6817432789898	0.0225837440219781	20.1620343039047
1723	1	30	0.427576261309852	17.8383565625222	0.0264830431540649	18.931315617997
1723	1	90	0.317624265281286	13.1719395212091	0.037810339171159	15.0734084860339
1723	1	180	0.27828006328108	9.91125178961313	0.0405863727934421	12.7160633098646
1723	1	365	0.32664203569187	11.4814668669438	0.0313794255058294	15.7351986488382
1723	2	1	0.210944664815108	6.2637478047768	0.0449273147961381	14.8378137917613
1723	2	15	0.23077614321991	8.34907072085009	0.0472289419452208	15.921282802907
1723	2	30	0.212468189645872	7.08180321596007	0.045647417563881	13.0083273590855
1723	2	90	0.210696186778968	6.59154230470514	0.0466576109121907	10.8281743428788
1723	2	180	0.251055596168729	8.29522519441372	0.039509266450846	10.8533312029498
1723	2	365	0.38297801827467	13.1594991971539	0.0313727546173997	19.0038902563398
1819	1	1	0.358532366149564	9.61640691010126	0.0315293960605259	7.43087581756699
1819	1	15	0.514749654514541	15.402901366715	0.0273571666483384	11.4992080470283
1819	1	30	0.523556444562241	15.9013815188273	0.0239937665128377	13.2939122836985
1819	1	90	0.702230796665902	20.3959028758563	0.0156961148131449	31.4588287305456
1819	1	180	0.611530129251256	18.400019037165	0.0192993059366041	26.8358852290758
1819	1	365	0.423322446125389	12.7932667287608	0.0303357186902113	18.4988536995827
1819	2	1	0.209656869555762	7.1986750008267	0.0560341018176431	13.992095049087
1819	2	15	0.192166083742922	6.65274161783755	0.0502514683830996	10.5876686774602
1819	2	30	0.190774548483212	6.56493934471699	0.0468922621312462	9.10320096057771
1819	2	90	0.235243925811734	8.07435776359508	0.0392081553393446	9.15859130588388
1819	2	180	0.456748914253911	15.249466612263	0.0267382637749872	23.106788677864
1819	2	365	0.399526796032829	13.6670639887722	0.0295856535890686	19.4837620688576
1823	1	1	0.301834483286607	14.3980456881997	0.0308431428474267	11.6183777543412
1823	1	15	0.344632176250967	17.5104297900381	0.034077364924655	12.5531265110933
1823	1	30	0.282456619574517	12.9797023201445	0.0353316296376971	12.3307213696244
1823	1	90	0.243707084118684	9.69455818512574	0.0415502197584955	13.1770393920548
1823	1	180	0.229311917904111	8.05616604113085	0.0436090877720813	11.1612732963389
1823	1	365	0.381063948291369	13.2780258126031	0.0320874295945744	19.4703758671979
1825	1	1	0.226439696529963	7.7735089166369	0.0376247816892037	10.9732234040035
1825	1	15	0.248325081786297	8.52739628133383	0.0355630592798061	8.43503538976206
1825	1	30	0.274304006769523	8.95320820112209	0.0347411058368446	7.9250201381263
1825	1	90	0.423003854399782	12.9892192557305	0.02545514172588	13.6636737128776
1825	1	180	0.565208653888711	17.0052703411442	0.0197968435292878	25.4941749368867
1825	1	365	0.407306748635114	12.5934187743704	0.0309735738643226	18.4609357667917
1836	1	1	0.301256825974237	14.4311555782775	0.0296890119597641	10.8823422332121
1836	1	15	0.352600835937956	17.7331970246001	0.0338342721793845	12.3867959588679
1836	1	30	0.279729026966945	13.1298437222102	0.0348470503045673	12.0749904740668
1836	1	90	0.232813592994125	9.5311393651289	0.0415610133685134	13.1984812652148
1836	1	180	0.215088035553445	7.91256549975331	0.0435343351191395	11.2132459548449
1836	1	365	0.38942839747156	13.4363761951607	0.0315968862932675	19.688536437851
1875	1	1	0.26088199173748	8.22858329145162	0.0372870373846809	9.31021446737342
1875	1	15	0.259634841855806	7.49749280553915	0.0352858617924448	8.48136916317959
1875	1	30	0.278440601443446	7.67745142332226	0.0339816591031305	7.53017204356659
1875	1	90	0.396394812926261	12.6766697967779	0.0244897572688834	16.0632941819327
1875	1	180	0.482849342269951	15.7405583645215	0.021119050594076	25.9975383645988
1875	1	365	0.365785548637592	11.5299975310344	0.0323931882753373	18.5825964248632
1875	2	1	0.248820594254238	8.65462368127781	0.0498250316805146	15.4167684884162
1875	2	15	0.237657304943844	8.31707187968163	0.0461269342994114	13.1356102547811
1875	2	30	0.230722973251678	7.26155934789904	0.04504384922598	12.2369533143581
1875	2	90	0.227856212092378	6.31767809173615	0.0468847412806393	11.6267127503266
1875	2	180	0.238960551411866	6.53806585033748	0.0444115696639138	9.83103544519197
1875	2	365	0.354664808497132	11.9644808162805	0.0329774399817641	17.8831120900222
1882	1	1	0.239356375160671	6.31044227277812	0.0315351666697249	9.47278911714286
1882	1	15	0.247535283896424	7.26667741991189	0.0358587471405317	8.51523397303809
1882	1	30	0.260119339169065	8.508365757306	0.0338985954404524	8.05971964576191
1882	1	90	0.362733593292752	13.1681000274463	0.0236933276997171	14.9686454908063
1882	1	180	0.413216225663826	14.8213780295788	0.0190020466104395	19.382044616719
1882	1	365	0.33969777701044	12.4140064865685	0.0299826652705902	15.6075761992489
1891	1	1	0.230842837225464	5.48691740129835	0.0316583196967323	7.49149659857143
1891	1	15	0.241676361099069	6.5579548334337	0.0353927254510789	8.19247577892381
1891	1	30	0.256525813951357	8.01542436594691	0.0338859536886573	8.31727478909048
1891	1	90	0.351438537702961	12.6864178813812	0.0245674755334244	14.0346122794206
1891	1	180	0.408781087455938	14.5752925746188	0.0192192543115291	19.2279533304548
1891	1	365	0.337553284759565	12.2851419802886	0.030073894000311	15.5995690237757
1891	2	1	0.292450920609929	8.93389583306068	0.0355304337410935	7.35927845023191
1891	2	15	0.352879818553294	10.2699300268286	0.0323334045996701	6.34539214084932
1891	2	30	0.4244462523321	12.7872006846592	0.0297047732966692	9.05219180610445
1891	2	90	0.593460781747493	17.576588146434	0.0193636298927719	23.7425010986136
1891	2	180	0.603473800914018	18.1175835311016	0.0186500352493376	26.1777885681021
1891	2	365	0.420422408929432	12.7982060409372	0.0305155089530806	18.508550590497
1892	1	1	0.2501334854187	6.50053520448246	0.0473239744321615	12.3915631485714
1892	1	15	0.250419647459267	6.31177687952688	0.0425368198094676	11.4485162186952
1892	1	30	0.249967485142234	6.24837163095319	0.0441452585567133	12.2327702495476
1892	1	90	0.250085556555548	5.36374689061293	0.0437849219769654	10.9346469352683
1892	1	180	0.251815932433235	5.27112809145679	0.0407198804552402	10.0076392639058
1892	1	365	0.290793104301726	8.29955953200383	0.0318545648609154	15.6061782533543
1897	1	1	0.228803654593268	6.07090173150801	0.0369022320049734	6.85284993213958
1897	1	15	0.253130632905409	7.60803102291178	0.0354702694259531	8.03150833190226
1897	1	30	0.275879908453828	8.06582033004481	0.0345887601643528	7.62888540693111
1897	1	90	0.389220460155652	11.9067146100182	0.025386298051713	14.1108784086905
1897	1	180	0.502558224155057	15.7720455178086	0.0207263016097808	25.5830228973111
1897	1	365	0.37643435351701	11.832513472715	0.0317034043361547	18.474082434253
1897	2	1	0.244259818306725	6.587464931406	0.0407322593475694	11.4929304438525
1897	2	15	0.265420195596326	8.0499153904579	0.0376584919440959	11.3608302478146
1897	2	30	0.269922288512733	8.3821891337199	0.0355732727903797	9.66385862825825
1897	2	90	0.368400130734491	13.4733739285207	0.0251405256589282	17.8912455943063
1897	2	180	0.502900188342821	17.472396203545	0.0211626092614217	27.8142235442866
1897	2	365	0.368672935937712	12.3711098507303	0.031448778293994	19.4923451506612
1911	1	1	0.295936884677286	13.3651064973218	0.0260723206036524	19.7152255638571
1911	1	15	0.305815663645444	15.1575620233075	0.0404201589052879	19.6925381631905
1911	1	30	0.281492296477301	12.774446423742	0.038505520688051	15.2928874390095
1911	1	90	0.264699408521475	10.1461057266776	0.0440318496038921	13.2285770831556
1911	1	180	0.260324214126277	8.45883219744851	0.0415786746355883	11.282073792404
1911	1	365	0.33088690593129	11.462960297853	0.0297337190869196	15.4208076788146
1918	1	1	0.280850246526076	8.6176651083992	0.0353240697889024	7.57720891749642
1918	1	15	0.320221730339713	9.63824854182789	0.032328880613973	6.39891992541173
1918	1	30	0.379103364789327	12.264835201388	0.0296039140508478	9.02340372713775
1918	1	90	0.532215729256113	16.6845072110283	0.0200589846833297	23.7140866507509
1918	1	180	0.548975254698743	17.7112591789278	0.0199283908980027	26.2264911211568
1918	1	365	0.396610270095475	12.8055519382061	0.0315028624646933	18.5325682878939
1921	1	1	0.272766599743346	9.72271208738084	0.034549466331409	6.78685572377572
1921	1	15	0.281462067125986	9.32340452744176	0.0337671465217306	7.44720103216558
1921	1	30	0.315056182912624	10.6372826351743	0.0320299829955494	7.74175916024198
1921	1	90	0.451859681128664	14.994095397136	0.0223716417360658	18.897786171653
1921	1	180	0.522358808511808	17.539717023173	0.0206916743022501	26.0521492872404
1921	1	365	0.385019780663456	12.9469242220457	0.0320707794188012	18.4771375720428
1921	2	1	0.231677345397356	6.95177084289618	0.0535378463871096	10.8821424341315
1921	2	15	0.223943752989179	6.45507798001981	0.0457733020734323	8.52389867199984
1921	2	30	0.227290143907363	6.24850111930978	0.0447926520056251	7.60448149678293
1921	2	90	0.258957975630432	8.23618221674529	0.0390616705973659	8.63496582838233
1921	2	180	0.43786350344464	14.6602383888016	0.0275494379725805	22.5734745199376
1921	2	365	0.379037625270689	13.2669779873596	0.0315445684129183	18.7565388864992
1922	1	1	0.248107459461882	6.49970730479396	0.0386195033497835	10.9985444034801
1922	1	15	0.253805632081986	6.87920540189759	0.0379369365672177	7.93990664135711
1922	1	30	0.260302238899822	6.9812384324742	0.0361240373432191	7.93892385469436
1922	1	90	0.341676003998776	10.9420833257802	0.0270964978072932	13.383918013014
1922	1	180	0.463309681438447	15.261055036107	0.0217135028173501	25.2328632622395
1922	1	365	0.358982112773579	11.4514345545043	0.0329750553682448	18.5757272877542
1922	2	1	0.259814188725693	7.4355995919519	0.0473089226053808	9.2036520143723
1922	2	15	0.250771653935837	5.58802923900534	0.0447565817938509	7.09554874747869
1922	2	30	0.257642637921989	6.44332875844995	0.042494713936016	8.39425093537209
1922	2	90	0.300249588205033	9.65219535687736	0.0312185926136745	10.5348015478738
1922	2	180	0.434736435097338	15.6493839409516	0.0236291247723	23.5054739871623
1922	2	365	0.348559885061108	11.6814176526849	0.0331665962292993	17.214466433097
1923	1	1	0.367498640787073	15.5037071708109	0.028483990856983	10.8345074260395
1923	1	15	0.327502787962617	15.2197885326441	0.0302277137908639	10.8437741159078
1923	1	30	0.312552143169396	14.665415850038	0.0325898233412594	11.3862552739281
1923	1	90	0.256298547384121	10.5046879968151	0.0403382455920724	13.2307199353112
1923	1	180	0.233430373313212	8.42322811439761	0.0430344020014008	11.2822797984345
1923	1	365	0.377141841534372	13.1083950949067	0.0320838541493284	19.2692509617075
1925	1	1	0.226439696529963	7.7735089166369	0.0376247816892037	10.9732234040035
1925	1	15	0.248325081786297	8.52739628133383	0.0355630592798061	8.43503538976206
1925	1	30	0.274304006769523	8.95320820112209	0.0347411058368446	7.9250201381263
1925	1	90	0.423003854399782	12.9892192557305	0.02545514172588	13.6636737128776
1925	1	180	0.565208653888711	17.0052703411442	0.0197968435292878	25.4941749368867
1925	1	365	0.407306748635114	12.5934187743704	0.0309735738643226	18.4609357667917
1925	2	1	0.238759283207582	6.79788903443127	0.0396333312211599	11.6605209575054
1925	2	15	0.267385015890727	8.65415973215901	0.036178411360469	11.5766748702268
1925	2	30	0.273469693028682	8.99842268544107	0.0341990351577254	9.87072164170058
1925	2	90	0.394499183925892	14.6592127070633	0.0237436513048694	18.1677489156125
1925	2	180	0.554899627690818	18.7400064982541	0.0198340826631394	28.249444770621
1925	2	365	0.390404468638532	13.1361091572801	0.0304657253682542	19.7638368914049
1927	1	1	0.24747451473435	5.77884051307579	0.0381477036387252	8.35382709855018
1927	1	15	0.254503451211681	6.61255964618548	0.038438154278965	7.57422774371221
1927	1	30	0.258239210126932	6.69899675738321	0.0362523866719597	7.78296266624519
1927	1	90	0.333312812071638	10.8772657408593	0.0272563889671503	13.4663961179817
1927	1	180	0.454389805079984	15.218457338635	0.0219472943240525	25.2255168056034
1927	1	365	0.354616375774488	11.3389260491288	0.0333210584083066	18.5686171938793
1928	1	1	0.276484257827441	10.6748710312797	0.0320750302323441	9.50519880794121
1928	1	15	0.265799078830618	9.180623384226	0.0340770981856854	8.01806990099562
1928	1	30	0.314645910219083	9.86308054877673	0.0329079832784213	7.31307734539714
1928	1	90	0.489999952395854	14.9158379741464	0.022966545860777	16.8352187185443
1928	1	180	0.584508941678315	17.6224387732167	0.0192647126735572	25.9726347664709
1928	1	365	0.412812460564694	12.6168598772191	0.0307750305415804	18.4667171317462
1955	1	1	0.38431447394213	16.4161602282288	0.0288077651551356	10.649357698665
1955	1	15	0.326865348227296	15.5134221723193	0.0313781384335456	11.2574407854236
1955	1	30	0.305680267875386	14.3392168915259	0.0335429561481774	11.6326200340002
1955	1	90	0.250006462490296	10.1204428906647	0.0413754545338442	13.2150494989729
1955	1	180	0.227730055819466	8.10135857539164	0.0437713564933838	11.1913010818933
1955	1	365	0.378267445518617	13.0574454040176	0.0322515084169399	18.9550962064257
1967	1	1	0.236219442046593	6.55622941475063	0.0427165083600883	11.2168737061429
1967	1	15	0.240594213639982	7.37616510949482	0.0479801047959084	11.0401828844381
1967	1	30	0.240462093759773	6.63734345027655	0.043524106042654	9.40170807444762
1967	1	90	0.249002963978781	7.0038307758475	0.040404199113206	9.05541570245286
1967	1	180	0.313753080975152	10.4118240090353	0.0299929211233528	13.883862808759
1967	1	365	0.326157442397997	12.0070733996371	0.0310697844214683	15.679734865098
1973	1	1	0.240333942350847	7.06396762062468	0.0483446950457813	14.1441511385714
1973	1	15	0.236077857949145	6.60185715485155	0.0469056187046394	11.6555179125619
1973	1	30	0.236910066862119	6.16197988705206	0.0448182114566723	11.771677175381
1973	1	90	0.239913747862	5.99201688894645	0.0433255903085331	10.1216326687685
1973	1	180	0.268152482088589	7.73047730085957	0.0368167714085013	10.651580226232
1973	1	365	0.318129974803763	10.8211964449297	0.0309877471132052	15.5971837090549
1975	1	1	0.227645452417644	7.16220785729233	0.0379926491869187	12.137727648784
1975	1	15	0.246467019729172	8.49724041327941	0.0446896526902246	15.1316357145382
1975	1	30	0.24283002651061	8.44858747999041	0.0456310790685048	14.2860019357538
1975	1	90	0.232903447222323	6.98614244507503	0.0466310818937289	12.743413463562
1975	1	180	0.235842382356827	6.46827437369168	0.0454193509247107	10.5177347939393
1975	1	365	0.354393096161441	11.9640059244202	0.0332172384555394	18.0682352721526
1991	1	1	0.292450920609929	8.93389583306068	0.0355304337410935	7.35927845023191
1991	1	15	0.352879818553294	10.2699300268286	0.0323334045996701	6.34539214084932
1991	1	30	0.4244462523321	12.7872006846592	0.0297047732966692	9.05219180610445
1991	1	90	0.593460781747493	17.576588146434	0.0193636298927719	23.7425010986136
1991	1	180	0.603473800914018	18.1175835311016	0.0186500352493376	26.1777885681021
1991	1	365	0.420422408929432	12.7982060409372	0.0305155089530806	18.508550590497
1997	1	1	0.228803654593268	6.07090173150801	0.0369022320049734	6.85284993213958
1997	1	15	0.253130632905409	7.60803102291178	0.0354702694259531	8.03150833190226
1997	1	30	0.275879908453828	8.06582033004481	0.0345887601643528	7.62888540693111
1997	1	90	0.389220460155652	11.9067146100182	0.025386298051713	14.1108784086905
1997	1	180	0.502558224155057	15.7720455178086	0.0207263016097808	25.5830228973111
1997	1	365	0.37643435351701	11.832513472715	0.0317034043361547	18.474082434253
2004	1	1	0.271456649086808	9.25185585354246	0.0340418266620964	9.20288923648658
2004	1	15	0.264792996192787	8.17174311501293	0.0345994724212991	7.8527811696638
2004	1	30	0.302695113360902	8.92228245255708	0.0329990006894459	7.37536461961006
2004	1	90	0.447649574875228	13.9428984595304	0.0231829936446533	17.183062007661
2004	1	180	0.525831123556742	16.5250612877938	0.0202127770691549	26.0378779492253
2004	1	365	0.384997999618722	11.9822725147823	0.0315100104143097	18.4814532277805
2004	2	1	0.219136949707269	7.55450831807487	0.0504011224598805	12.0687201611397
2004	2	15	0.203161814041288	5.89709194429481	0.0474345983537293	10.767030775194
2004	2	30	0.2003476043198	5.5580112254923	0.0469975330601401	10.1361203261267
2004	2	90	0.216647619576063	6.07316602402711	0.0451920957339067	9.27306612705312
2004	2	180	0.307517198080909	10.3076202752363	0.0340651539270538	14.4298279051462
2004	2	365	0.371014877306486	12.455156931186	0.0315910276082113	18.9935838484139
2005	1	1	0.248893959692071	6.4878004564333	0.046908218505225	11.8596132132857
2005	1	15	0.248494589003727	5.04304061035358	0.0408575086778848	9.4135469606
2005	1	30	0.250210336082139	5.46161292687694	0.0435546897976693	11.7012265510905
2005	1	90	0.250005501008385	4.83321779975635	0.0440571224677775	10.100255177505
2005	1	180	0.25813003528894	5.67103375974389	0.0374663072929098	10.9204457709177
2005	1	365	0.292178954678657	8.39418594081388	0.031902773680889	15.5536057315441
2008	1	1	0.386190247259566	21.3341717096798	0.0356715356830104	14.4135226044063
2008	1	15	0.30346266707943	14.0517989466721	0.0338785609416548	12.1202902583168
2008	1	30	0.2859967571983	12.6725524533367	0.0382393675555802	13.8923977951106
2008	1	90	0.265892773936225	10.214194837464	0.0414036471472932	12.9726798629054
2008	1	180	0.259060848903331	8.7623238203683	0.0434328709731134	10.9761418394965
2008	1	365	0.376522184405406	13.7151781849692	0.0325043877151211	18.6958985544188
2011	1	1	0.248084884849632	7.06547149309768	0.0381372499229422	6.54917184314286
2011	1	15	0.294004200000532	7.01277375004339	0.0421740134000393	6.70726363000952
2011	1	30	0.272904985668209	7.71018996212542	0.0420453622905378	7.11195282452857
2011	1	90	0.269342930787595	7.94078007769878	0.0377286142195564	8.34481404862111
2011	1	180	0.323773104250233	11.2640181132327	0.0270447037769509	14.9342497639113
2011	1	365	0.319699574070745	12.2434081530392	0.0310357754689232	15.6056602913234
2012	1	1	0.232424286461416	9.13948559066767	0.0406402065389209	12.1160431318339
2012	1	15	0.212611629155627	7.22817861481574	0.0413995061516304	11.2568670179293
2012	1	30	0.224173609545599	7.89362007903437	0.0442434827249982	13.5895897690206
2012	1	90	0.215155998521809	6.9436467683664	0.0461569412195378	11.4277119001389
2012	1	180	0.237532773963827	7.65483922728504	0.0414506272676997	10.0529879341648
2012	1	365	0.38365973002384	13.2861630762248	0.0314780105327973	19.0026405903635
2013	1	1	0.242200389387286	6.62002299067037	0.0425484771437587	9.43892339542857
2013	1	15	0.24343107069949	6.44996598030497	0.0398604229325169	7.39635955821905
2013	1	30	0.246144440760369	6.71887820519366	0.041311852473378	9.34551561293
2013	1	90	0.263708718579464	7.92148578152878	0.0346123875558073	9.18960277435127
2013	1	180	0.347996016468496	11.5918360813938	0.0242907224328958	17.2652149720852
2013	1	365	0.321006607477598	11.1726262310851	0.0310121050642378	15.6099785063649
2018	1	1	0.253624944934293	4.8857678448709	0.032113491509653	6.76515006385642
2018	1	15	0.258965802831473	5.52676468756834	0.0351629460034618	7.50156125548497
2018	1	30	0.268096859469434	6.08176065167046	0.032393435526823	7.76468069824154
2018	1	90	0.328733484295931	11.0912226631644	0.0231443567488328	18.8500072163275
2018	1	180	0.368936254127372	13.1620013313185	0.0222492287961938	26.1049040204352
2018	1	365	0.309762245238156	9.81201375732395	0.0329656291269289	18.5031536048511
2019	1	1	0.240570656186318	6.20029321525865	0.0437008859533351	10.800465838
2019	1	15	0.239146591735468	5.32592215390107	0.0392124226405954	8.48485162186667
2019	1	30	0.241705307858883	5.30808954228595	0.0399051306677064	7.90562456865714
2019	1	90	0.248418534974603	6.2053509136157	0.0384345870904912	8.39243518748619
2019	1	180	0.310800308052705	9.76642061892925	0.0281392371123251	14.0082240453494
2019	1	365	0.317205230381552	10.7254659692255	0.0315028344601762	15.6569744824052
2020	1	1	0.252824883337287	7.86804221829411	0.0440399910872084	10.156832298
2020	1	15	0.252924917322127	6.69775377975707	0.0403030700334616	7.76323326445714
2020	1	30	0.268664284023803	7.17632101717212	0.0412863330775281	7.60364906835238
2020	1	90	0.26361182509865	7.5465455040798	0.0388338149530942	8.33361771673222
2020	1	180	0.318302357219093	10.893781420119	0.028277640695316	14.066228128636
2020	1	365	0.320626527717459	12.2488856508848	0.0310928794692058	15.6558967433872
2024	1	1	0.235649337961995	6.40891718079256	0.0447636776469348	10.4218897402392
2024	1	15	0.235938645546543	6.3196460196108	0.0461135056372709	12.4955420659642
2024	1	30	0.241594670337098	6.66443986776019	0.0478179767814483	13.0903343800617
2024	1	90	0.237531587017507	5.98643471433232	0.0489771420905183	10.8716526145694
2024	1	180	0.255173187842561	6.74321716590401	0.0433838543362812	9.21599236011782
2024	1	365	0.354434458379696	11.982469258489	0.0333685906341129	16.9621831184625
2027	1	1	0.242110290711546	3.98762968735233	0.0401029075987986	5.27976190457143
2027	1	15	0.247235388661457	4.91983943105642	0.0413515900690585	7.32639751544762
2027	1	30	0.248425760301008	5.62794166813308	0.042710030701361	8.76515492349794
2027	1	90	0.254820688152896	6.52503093653006	0.0369324701032843	8.72499238477825
2027	1	180	0.317590882274052	10.1464472841681	0.0262852721800543	16.0206556421987
2027	1	365	0.312457939899976	10.2073101625734	0.0314765860697605	15.6162811524944
2028	1	1	0.238185907129156	6.3534547404146	0.0411916125593421	10.7104037265714
2028	1	15	0.240536792023646	5.35719569135951	0.0388771699767187	7.44899931
2028	1	30	0.244832255696112	5.87383604007346	0.039531419719251	7.48948412701429
2028	1	90	0.25156978243271	6.84182492416383	0.0377788767548465	8.31876787254175
2028	1	180	0.317850753524897	10.5231980922984	0.0274230007938391	14.1256742984113
2028	1	365	0.323310521439665	11.4992441181021	0.0310325926345883	15.6545609142357
2030	1	1	0.23428583533051	5.96680234268092	0.0386393446282533	8.89958592214286
2030	1	15	0.245686703294506	5.5867194586333	0.039648888141822	6.56635610766667
2030	1	30	0.243126797973475	6.30048442719266	0.0392228603345589	6.98135783294286
2030	1	90	0.2531823648069	7.41048974422949	0.0365623051049237	8.2748002459973
2030	1	180	0.328572535672774	11.2751395426853	0.0261095389406447	14.6844366370939
2030	1	365	0.32993626299834	12.0203515686556	0.0307218013716056	15.6171297529759
2031	1	1	0.279445426586702	8.67322308988178	0.0352975032052611	6.73380658462681
2031	1	15	0.316326832954548	9.7933702763485	0.0319494614291535	6.45224461439624
2031	1	30	0.371277235591672	12.405536613262	0.0291860084714998	9.24358228985251
2031	1	90	0.522884926438698	16.6819718070267	0.0200091941017818	24.3960010271312
2031	1	180	0.533658896774387	17.6974520586042	0.0203678155758478	26.2761139704892
2031	1	365	0.390166362617961	12.9009190416418	0.0317805921781951	18.5352621750081
2031	2	1	0.207463629285159	5.7618183419254	0.0447268562537952	7.90921000270083
2031	2	15	0.219929269300604	6.31999027725192	0.0502911090601213	10.8952996738454
2031	2	30	0.219481342133507	6.36468325672813	0.0479802477659903	9.76754845504992
2031	2	90	0.24101017593398	7.27792210048433	0.042620381217654	8.90244684927857
2031	2	180	0.383864169756706	13.2173151065492	0.0306347417883329	19.7326574610717
2031	2	365	0.381137914973023	13.2662824317794	0.0314849706212173	18.9235631786948
2034	1	1	0.245712402521481	7.30287136334139	0.0509980303030824	12.8035714281429
2034	1	15	0.242253010163441	5.97101638613666	0.0423896875346075	10.220238095181
2034	1	30	0.243803377480964	5.56593225391152	0.0416189422733537	8.54261559687619
2034	1	90	0.248663255101054	6.26527567510819	0.0389890997905071	8.66267197564175
2034	1	180	0.313620227500678	9.74956613209923	0.0287561316335071	14.0692028813217
2034	1	365	0.316785561326232	10.8335512523975	0.0319910833193734	15.6773451679097
2035	1	1	0.26057416653675	10.3343271621238	0.0479234676619371	16.3306878311667
2035	1	15	0.251492602278638	7.55555724363078	0.0399740799460126	10.0179446965838
2035	1	30	0.253621335689629	7.27173497658569	0.0383073479343536	9.10741596853476
2035	1	90	0.304470923527655	10.1982626868749	0.0307800680319329	11.0319412233592
2035	1	180	0.361794838232742	13.2128446230769	0.0220759908899895	19.0155423742725
2035	1	365	0.319868792089617	12.0808820498581	0.0305629518437364	15.5790449349015
2037	1	1	0.247972079710252	9.06518471155792	0.052513321613181	11.3630952381429
2037	1	15	0.248891808398144	7.89518316169488	0.0455118150171671	10.8156659763905
2037	1	30	0.265865563239686	7.20610260985574	0.0435035111361024	8.70898895780476
2037	1	90	0.26038025887306	7.5270807034427	0.0400260131166032	8.81664022960683
2037	1	180	0.316160803783414	10.6218345971959	0.0294843803393591	14.0824562744709
2037	1	365	0.320134081675951	12.0933280303936	0.0313444762011715	15.692625663669
2038	1	1	0.241314884497912	7.94420223025558	0.0520416427169912	11.0297619052857
2038	1	15	0.240001615085166	7.08949980502222	0.0449857488309033	10.9576777086
2038	1	30	0.248047796919812	6.44167425815756	0.0425441815152821	8.76201690813333
2038	1	90	0.250664510314675	7.10122342516981	0.0392933368972725	8.88515874813064
2038	1	180	0.318898890311162	10.6438336270071	0.0288968551199274	14.0659678916844
2038	1	365	0.326610362177205	12.0215729337588	0.0310030230805816	15.69970328924
2040	1	1	0.248425069322702	8.38259141032866	0.0454187821005256	9.60119047671428
2040	1	15	0.24956147526902	7.64051226864478	0.0414405094854617	9.97688060686667
2040	1	30	0.250491396099372	8.45388766148108	0.0463478519030686	11.5624482398857
2040	1	90	0.260062249862871	8.2543666233027	0.044119867865482	9.80097242295444
2040	1	180	0.295036075629782	9.89233863753001	0.0352203072385077	11.7646650078042
2040	1	365	0.320120136199103	12.4385777429051	0.0312953414792077	15.5957643422283
2041	1	1	0.224113930305563	5.81420082996386	0.0512884136982476	12.1483483787235
2041	1	15	0.229185392675752	6.24381884661376	0.0534097436064593	11.2719185291211
2041	1	30	0.226618665624573	5.87933283139181	0.0475331357446777	9.38514379557484
2041	1	90	0.245067976069873	6.61020923849252	0.0418065472243103	8.84798271942579
2041	1	180	0.369815209229511	12.273454742318	0.0300532776269836	21.6268539629135
2041	1	365	0.347596508346145	11.579122315209	0.0320358565458049	18.8017553931114
2043	1	1	0.261352528797917	7.6356968300644	0.0314897334302684	6.16724174793552
2043	1	15	0.277028544248661	9.22729841665845	0.0325206991378116	7.8637591220823
2043	1	30	0.299029122877847	10.5360166584666	0.0286937323190087	9.13541136323256
2043	1	90	0.473771952923983	17.2748106277833	0.0203546133187248	24.3328005729046
2043	1	180	0.560166250385491	19.4216636659027	0.0192996492959055	28.239450310437
2043	1	365	0.389404319644686	13.2087033731588	0.0306253899404311	19.5385095695145
2049	1	1	0.235222218845408	7.60252143280674	0.0489000868512433	11.6083192175714
2049	1	15	0.229961760707129	5.96139598596745	0.0401729215312041	9.0422375936
2049	1	30	0.235756147967735	6.63190070913924	0.0440203538059927	11.5164259048524
2049	1	90	0.242761801854242	6.88044500775151	0.0428996768346815	9.99956462521476
2049	1	180	0.283482159531488	9.03954031737374	0.0350898602742832	11.0700933857939
2049	1	365	0.325756838814427	11.8949207038001	0.0307247925933442	15.5540637061712
2050	1	1	0.243157127506178	8.8067586573754	0.0496931550482198	11.7048513075714
2050	1	15	0.240527532154996	6.95042683404059	0.0412614871435458	9.20011449930476
2050	1	30	0.243998384709032	7.57084197326079	0.0450117609836928	11.6236511071857
2050	1	90	0.252011093330413	7.62964987641732	0.0440220412497974	10.0525866356285
2050	1	180	0.285804009837667	9.21090672893207	0.0360856227746105	10.9846947566375
2050	1	365	0.321507781402445	12.0421292205229	0.0311347681802292	15.5525871650416
2050	2	1	0.252591797452497	10.0910883228398	0.042541266839342	13.7278321914889
2050	2	15	0.246530640997455	9.36745718832344	0.0412301127817448	12.0850635802629
2050	2	30	0.243162354948487	8.56465664430782	0.0422176159643214	12.9206330289369
2050	2	90	0.238599736602678	7.76145372466593	0.0450191033703139	11.6185850567597
2050	2	180	0.250577792162315	8.03845192907831	0.0424141784585972	10.0486094745775
2050	2	365	0.378562555862162	13.4639358148196	0.0320987170618917	18.6657575159536
2051	1	1	0.240325994918459	8.28119245849994	0.0507519130902183	14.5131987585714
2051	1	15	0.232376818535429	7.03232165315397	0.0462341895338092	11.2264633922381
2051	1	30	0.234531438801184	6.73703280903759	0.0449699872447301	11.8825122340619
2051	1	90	0.239725263469338	6.72208825763122	0.0432164476748385	10.1612920123844
2051	1	180	0.275590016376066	8.6916600569152	0.0362372477309471	10.7164971229463
2051	1	365	0.326576935072382	11.8494929845228	0.0306349584057166	15.5888468305265
2055	1	1	0.266986934445268	11.7905822181104	0.0392552756158953	15.8934173671429
2055	1	15	0.277716946713614	12.0175572540762	0.0445807320287252	14.8267774382857
2055	1	30	0.267967174134676	11.5272468825305	0.0468591384778031	14.7720229118095
2055	1	90	0.249345397246116	8.54620855433777	0.0455139650253843	12.947471572919
2055	1	180	0.24673046972866	7.28896535989569	0.0430708780686559	11.0105916469106
2055	1	365	0.317267440539324	10.8113662041208	0.0314034330833383	15.7336733517144
2056	1	1	0.241909660470687	8.53152449365562	0.0359959562326648	8.77321744521452
2056	1	15	0.260580848316125	9.02959595822287	0.0344289458525065	8.38502485381837
2056	1	30	0.297178400816432	9.29708607041529	0.0334882240160735	7.40087093057795
2056	1	90	0.456360908732728	14.1660537138803	0.023826451586515	15.9607540445952
2056	1	180	0.567326160859406	17.3851637443449	0.0196885822026377	25.9160731583449
2056	1	365	0.405754964749235	12.5735689597939	0.0311137857674835	18.5043595952577
2057	1	1	0.251339040460887	8.19675445272296	0.0458640666941468	12.6772774342857
2057	1	15	0.24431229801713	7.47083289041364	0.0430474409086545	11.4907694967905
2057	1	30	0.243217885057322	7.21929872012664	0.0448768285221994	12.2066621185143
2057	1	90	0.242448716765392	6.16973422108063	0.04391425630812	10.8786571721952
2057	1	180	0.251140706977379	6.63774218641336	0.039780107695	10.0029719907502
2057	1	365	0.311183209666481	10.2432477862064	0.0311440911326718	15.607828895743
2060	1	1	0.258632685326145	11.258827903119	0.0511020163268165	13.1531137628571
2060	1	15	0.255332936381117	10.4524262841411	0.0505893521428373	13.8761056964762
2060	1	30	0.24995451268576	8.92838874052254	0.0468048376288979	12.6834375966333
2060	1	90	0.244511199589324	7.11259904252848	0.0457085547415913	12.0727539232968
2060	1	180	0.247888043838874	6.61719721803575	0.0418871955091623	10.1735211610145
2060	1	365	0.309886392389838	10.1703744207513	0.0314160035979218	15.6661800161539
2064	1	1	0.388100789854581	21.1942348650828	0.0308496424184926	20.6806958866081
2064	1	15	0.363875839349391	19.6083156226849	0.0333716988081815	18.9965950015907
2064	1	30	0.317460699087974	16.2357386921513	0.0342762220010616	15.7996001010316
2064	1	90	0.279546515776594	13.1299167969534	0.0425879950203023	14.1657343919661
2064	1	180	0.267710500805025	10.5632549171818	0.0435023274583104	12.1091605137973
2064	1	365	0.3185784083194	12.0819694196554	0.0321332567101581	15.5261889457957
2065	1	1	0.233291710228462	5.27136534526115	0.0473088240065287	10.5453540999374
2065	1	15	0.240858677613965	6.41999746990215	0.051774838649111	12.0656176858221
2065	1	30	0.236569061976477	5.6973846806438	0.0490541470952274	10.0670803073957
2065	1	90	0.240692491325593	5.68977438022227	0.0475389091461127	8.54843032351783
2065	1	180	0.293454038370052	9.12941088319277	0.0373588048973252	11.8170555604822
2065	1	365	0.354487023936438	12.0277020161915	0.0333493545820051	16.9820344258562
2066	1	1	0.242080270590121	8.01021624208923	0.037220752449948	8.64226020953744
2066	1	15	0.257666866090256	9.04217107050882	0.0365818174384187	7.96670760950551
2066	1	30	0.272623569072831	9.15242848353335	0.0349734098449122	7.77228668482346
2066	1	90	0.377075036416985	12.6995501605944	0.0258947410474333	13.8165970698618
2066	1	180	0.507052277204209	16.7833495279973	0.0212462928576511	25.4889837603024
2066	1	365	0.381357012886332	12.8785919315035	0.0322345904464352	18.5006923775732
2066	2	1	0.253203164904809	8.74153344254984	0.0429889380215661	8.6003827669419
2066	2	15	0.245870595774362	6.80001337727129	0.0421481963602135	8.07444258906845
2066	2	30	0.259836110091745	7.81219128998285	0.0395965925854585	9.07176381077884
2066	2	90	0.315281870437448	11.2695371271142	0.0290036492157058	12.00707902055
2066	2	180	0.492803833058265	17.2350520867478	0.0222196238092848	25.9679879608451
2066	2	365	0.37694372453239	13.0917407541161	0.0318256735039168	18.7566072362595
2068	1	1	0.280615456039137	8.94131963754963	0.0368779658717602	10.0982717156004
2068	1	15	0.267690871732597	7.04981308311237	0.0353676867409806	6.18438737885552
2068	1	30	0.280762177605383	8.53935476868114	0.033382216323456	6.71803175120734
2068	1	90	0.378189561214706	13.8391477180115	0.0237183032421127	18.5548339758558
2068	1	180	0.455842967781456	16.9632978344464	0.0217095317417735	24.8348386713636
2068	1	365	0.349460347140863	11.7274753820622	0.032910321278305	17.472005987457
2069	1	1	0.48892586507549	21.8620037584198	0.0273152091891051	24.737332933694
2069	1	15	0.384580504938215	16.7188071771263	0.031388599123193	23.4029725109452
2069	1	30	0.340122438390015	14.250722139522	0.0316590013404609	19.4727496441539
2069	1	90	0.284719143145444	11.0653519185966	0.0423385822264409	15.5156555215783
2069	1	180	0.26645959374195	8.64732096443115	0.0434967598596826	12.8186440951734
2069	1	365	0.311719594048494	10.2969082325437	0.0326816958265706	15.9270389088237
2070	1	1	0.422022885266597	14.0158499674645	0.0174765291017177	18.203941811089
2070	1	15	0.412437932442338	16.305056777202	0.0240941685722088	20.0879129087349
2070	1	30	0.372946946382957	15.8806794428905	0.0276009029229952	19.2856444970205
2070	1	90	0.298233949567946	12.0946190356823	0.0383387078907996	15.2203450741077
2070	1	180	0.270276813593953	8.94975068148913	0.0409614004985196	12.7895316039015
2070	1	365	0.31271826987459	10.3300754402027	0.0319876229905025	15.7714295883633
2071	1	1	0.243382043765447	9.22431735687738	0.0449123399916073	15.2038391362743
2071	1	15	0.229394565074044	8.61055437532108	0.0421269786273107	12.5826049685803
2071	1	30	0.222177883728167	7.76032117131457	0.0429401872247987	13.0535264958795
2071	1	90	0.214782561892227	7.10920826897002	0.0454065084504408	11.7378001902069
2071	1	180	0.233586036204558	7.58879493573896	0.0423902184344657	10.2654742677434
2071	1	365	0.384050229375144	13.3258527221761	0.031537217985854	19.1413918391912
2072	1	1	0.250899196147799	9.82802627741879	0.0427481829487513	11.9404662113789
2072	1	15	0.23794424080492	7.91451620632351	0.0415424850771443	10.7832402549915
2072	1	30	0.246275034906524	8.28266754441739	0.044072954621865	13.3175070377337
2072	1	90	0.239925563681955	7.24472638433442	0.0463598121771505	11.2887919969475
2072	1	180	0.25252819250219	7.63941586168833	0.042180481212149	9.52756538065192
2072	1	365	0.3700793378881	13.0266956297078	0.0324305407407991	17.8812422818906
2073	1	1	0.413710682223326	17.2818983216043	0.0189433368636765	24.8452409333968
2073	1	15	0.423635795791039	17.7321478294809	0.0217665419643117	19.3200857622607
2073	1	30	0.406659845327915	18.2875176772369	0.0267929786122496	20.7665332047197
2073	1	90	0.316793047527075	14.0725172106301	0.0377655052947588	16.1337560305054
2073	1	180	0.283167684555929	10.6934410981274	0.0412633810210476	13.3991270062122
2073	1	365	0.317445499178527	11.457110922262	0.0324228817482177	15.8230261978711
2076	1	1	0.500433727791549	22.0838710055669	0.0269114087686809	24.7777827518732
2076	1	15	0.391281804825149	16.9044235742676	0.0311031349078543	23.196229538654
2076	1	30	0.344704033818063	14.3870435889517	0.031418530306966	19.2368467299679
2076	1	90	0.286148143774184	11.1477964796005	0.0421780738620983	15.4370212168496
2076	1	180	0.266656851324215	8.71068942480192	0.0433505111659534	12.7793269428091
2076	1	365	0.31375065664665	10.4275564321185	0.0325425791923549	15.9076496282057
2077	1	1	0.355596131989168	13.3722619872183	0.0217238185021866	28.7581226397945
2077	1	15	0.352261687002538	13.3877226142072	0.0227350371680671	19.6031583069984
2077	1	30	0.341191964731913	14.4971975316993	0.0269050054611723	20.9296425298193
2077	1	90	0.291087384612383	12.1234777929043	0.0374921462569594	16.3013810722463
2077	1	180	0.26940021049699	8.90991990614477	0.0408332571952252	13.5020087127279
2077	1	365	0.29891910422562	9.59565964035597	0.0327218334379041	15.7873567833332
2082	1	1	0.452605418168441	14.7500385505954	0.0180812767630665	17.4165170947592
2082	1	15	0.445900147724485	17.1901656931835	0.0228456762584845	19.7466523061078
2082	1	30	0.400864285032597	16.2627842769686	0.0270967406424554	20.013288258993
2082	1	90	0.308331167089156	12.1740650105017	0.0383022745414954	15.5083276415251
2082	1	180	0.274745333484999	9.11297152557039	0.0410614855592493	12.967621116284
2082	1	365	0.317501741014821	10.5354470605177	0.0319734508398726	15.8323075327507
2082	2	1	0.214440180628966	6.40028800014162	0.0440603862250115	11.1253894001676
2082	2	15	0.216080954807316	6.26697724859309	0.0448321682073001	13.3337165378524
2082	2	30	0.219719393140414	6.7602168205546	0.0460199645597318	13.1544374446154
2082	2	90	0.215137064930293	6.07729920896967	0.0471810609872419	11.0677191648479
2082	2	180	0.242593808786259	7.13655298714201	0.0416257345811296	9.9493597636812
2082	2	365	0.364089552475565	12.2234511336103	0.0321017382453921	18.3100302034431
2087	1	1	0.438353895152685	15.7009833981304	0.0174767091953867	21.9136648236299
2087	1	15	0.419357132149392	15.3389479745012	0.018852984803667	22.9120806328615
2087	1	30	0.410597887551497	16.6036917876901	0.0232550129102377	21.9220582804176
2087	1	90	0.321697533224087	12.7292060147536	0.0369151102051672	17.8758669427431
2087	1	180	0.284924370949698	9.57450112955198	0.0411920031962421	14.352177228843
2087	1	365	0.31027085211141	10.0394428595115	0.0329917195068669	15.816275787226
2087	2	1	0.253308400826621	6.31900886879392	0.0450591287305021	11.4904482190531
2087	2	15	0.267228933860353	7.36372529280164	0.0392080942041472	8.69306085442633
2087	2	30	0.270815597662413	7.90361925416455	0.037458850798499	7.56981728830607
2087	2	90	0.357827411315676	13.0633335803076	0.0261117045318374	16.0883065808359
2087	2	180	0.44862176743026	16.8579789679501	0.0223140637670089	24.2343985480085
2087	2	365	0.349111157282931	11.8408496017428	0.0333513219586593	17.1903003826236
2134	1	1	0.392934058158609	16.4712447604668	0.0198292552190812	30.7385551372407
2134	1	15	0.436548247984814	17.465535029593	0.0203652782695192	33.3750278773552
2134	1	30	0.381409963170337	16.048573286246	0.0240263315537126	22.1712983159676
2134	1	90	0.31372723215951	13.4410849361363	0.0338352182998399	16.1675689855826
2134	1	180	0.280921724105108	10.5077939130979	0.0397951843108059	13.5190451425119
2134	1	365	0.368868573671656	13.2935925217732	0.0323719862526937	19.0591941245814
2608	1	1	0.386190247259566	21.3341717096798	0.0356715356830104	14.4135226044063
2608	1	15	0.30346266707943	14.0517989466721	0.0338785609416548	12.1202902583168
2608	1	30	0.2859967571983	12.6725524533367	0.0382393675555802	13.8923977951106
2608	1	90	0.265892773936225	10.214194837464	0.0414036471472932	12.9726798629054
2608	1	180	0.259060848903331	8.7623238203683	0.0434328709731134	10.9761418394965
2608	1	365	0.376522184405406	13.7151781849692	0.0325043877151211	18.6958985544188
2665	1	1	0.441091199629902	16.4072465334372	0.0175344745745221	16.8597989411761
2665	1	15	0.421970249812383	18.0856765791399	0.0249575294215527	19.7211926615179
2665	1	30	0.382033786437585	16.3098407171959	0.0289573209002552	21.0387088290401
2665	1	90	0.301287708983158	12.0934370769815	0.0399285503042034	15.9473230509827
2665	1	180	0.274401622215825	9.20029315090405	0.0423690060414173	13.153020592339
2665	1	365	0.3124123524165	10.3797158506513	0.0327621955588327	15.9506844319763
2665	2	1	0.243309982809784	5.9700232698287	0.0386611916758896	6.01090777891249
2665	2	15	0.256513495541219	7.37823963066324	0.0372542062721746	7.87314035874881
2665	2	30	0.266001387783897	7.49909667806663	0.0354029441683494	7.64923330533028
2665	2	90	0.357351078927372	11.7130523339294	0.0262515792240136	14.1275447527251
2665	2	180	0.47300301436127	15.7287158683927	0.0216075328938979	25.4999025667147
2665	2	365	0.363336849856001	11.7537593901099	0.0328604284615292	18.5735383049577
2665	3	1	0.260128750352164	7.72462714606124	0.0464368849017284	8.64868941873788
2665	3	15	0.249965469919152	5.72658191576159	0.0441993982719953	7.20412749053119
2665	3	30	0.258712302839404	6.68587424309424	0.0417837794961875	8.29247083588627
2665	3	90	0.306021046303423	10.1323986779558	0.0306356520616049	10.7783611051804
2665	3	180	0.445762740588014	16.0679658197549	0.023279856652608	23.6706263888484
2665	3	365	0.354135749628719	12.0076907132899	0.033000583981508	17.3194709020914
2708	1	1	0.386190247259566	21.3341717096798	0.0356715356830104	14.4135226044063
2708	1	15	0.30346266707943	14.0517989466721	0.0338785609416548	12.1202902583168
2708	1	30	0.2859967571983	12.6725524533367	0.0382393675555802	13.8923977951106
2708	1	90	0.265892773936225	10.214194837464	0.0414036471472932	12.9726798629054
2708	1	180	0.259060848903331	8.7623238203683	0.0434328709731134	10.9761418394965
2708	1	365	0.376522184405406	13.7151781849692	0.0325043877151211	18.6958985544188
2808	1	1	0.250115910690066	7.90547684112144	0.0387246502748944	6.297619048
2808	1	15	0.253944193452064	9.00192334464582	0.0440139682920914	9.53155783413492
2808	1	30	0.252784876585655	8.07124425602205	0.0410540947475897	9.20326726436333
2808	1	90	0.276756628930439	8.93522585581221	0.0342499326225106	9.22315177370206
2808	1	180	0.346838616016313	12.3854216475533	0.0241151447770672	17.6509121420955
2808	1	365	0.317667526936874	12.1523056336937	0.0307563348332791	15.5870728781461
2808	2	1	0.386190247259566	21.3341717096798	0.0356715356830104	14.4135226044063
2808	2	15	0.30346266707943	14.0517989466721	0.0338785609416548	12.1202902583168
2808	2	30	0.2859967571983	12.6725524533367	0.0382393675555802	13.8923977951106
2808	2	90	0.265892773936225	10.214194837464	0.0414036471472932	12.9726798629054
2808	2	180	0.259060848903331	8.7623238203683	0.0434328709731134	10.9761418394965
2808	2	365	0.376522184405406	13.7151781849692	0.0325043877151211	18.6958985544188
2846	1	1	0.216125080846875	4.13179842361696	0.033252830334269	7.78907867428571
2846	1	15	0.234349240674543	6.33686764081676	0.0451924444394707	13.7603864727905
2846	1	30	0.232876714796901	6.40492299362724	0.045900803972253	12.4002846786143
2846	1	90	0.234975128730973	6.29982919710174	0.0409480343025576	9.8286097097973
2846	1	180	0.301113938673868	9.76020724143871	0.0320063381011349	12.911200497209
2846	1	365	0.332697344402521	12.0154461368383	0.0305192301959607	15.6827782960964
2846	2	1	0.239034179289363	7.98037361061094	0.035523695842283	7.87395480015791
2846	2	15	0.317611372586849	10.0355692150506	0.033502559817484	7.37464767508535
2846	2	30	0.378216544982346	11.581215731842	0.0317368931608287	8.10882686958552
2846	2	90	0.548561300618578	16.436078442632	0.0209919357980713	19.9676289079345
2846	2	180	0.606499617461366	18.0953667873594	0.0186207725881601	26.0479680519648
2846	2	365	0.421423981407519	12.7479264567353	0.0305678368578244	18.4534263355397
2849	1	1	0.229664349175749	7.56494930016155	0.0375483210193652	6.86113804877857
2849	1	15	0.256251374924789	9.12447528999043	0.0359266995020265	8.03832759942961
2849	1	30	0.279411840284062	9.42263550920793	0.0345191383917292	7.62779599880365
2849	1	90	0.401912880933861	13.1344175689116	0.0253066846627085	14.1624084898365
2849	1	180	0.535079788227695	17.1066601813532	0.0205779546079721	25.5914453390665
2849	1	365	0.393676662972502	12.9137072607526	0.0316336104404169	18.4638506108681
2865	1	1	0.441091199629902	16.4072465334372	0.0175344745745221	16.8597989411761
2865	1	15	0.421970249812383	18.0856765791399	0.0249575294215527	19.7211926615179
2865	1	30	0.382033786437585	16.3098407171959	0.0289573209002552	21.0387088290401
2865	1	90	0.301287708983158	12.0934370769815	0.0399285503042034	15.9473230509827
2865	1	180	0.274401622215825	9.20029315090405	0.0423690060414173	13.153020592339
2865	1	365	0.3124123524165	10.3797158506513	0.0327621955588327	15.9506844319763
2865	2	1	0.243309982809784	5.9700232698287	0.0386611916758896	6.01090777891249
2865	2	15	0.256513495541219	7.37823963066324	0.0372542062721746	7.87314035874881
2865	2	30	0.266001387783897	7.49909667806663	0.0354029441683494	7.64923330533028
2865	2	90	0.357351078927372	11.7130523339294	0.0262515792240136	14.1275447527251
2865	2	180	0.47300301436127	15.7287158683927	0.0216075328938979	25.4999025667147
2865	2	365	0.363336849856001	11.7537593901099	0.0328604284615292	18.5735383049577
2865	3	1	0.260128750352164	7.72462714606124	0.0464368849017284	8.64868941873788
2865	3	15	0.249965469919152	5.72658191576159	0.0441993982719953	7.20412749053119
2865	3	30	0.258712302839404	6.68587424309424	0.0417837794961875	8.29247083588627
2865	3	90	0.306021046303423	10.1323986779558	0.0306356520616049	10.7783611051804
2865	3	180	0.445762740588014	16.0679658197549	0.023279856652608	23.6706263888484
2865	3	365	0.354135749628719	12.0076907132899	0.033000583981508	17.3194709020914
2867	1	1	0.249325780689123	6.34136109966296	0.0391181892013671	11.0019476519038
2867	1	15	0.253891567234391	6.70149201161793	0.0384788008140211	7.87335926300045
2867	1	30	0.258227312780853	6.75786016400135	0.036404438669505	7.94079257245716
2867	1	90	0.334027433164846	10.8089589098461	0.0273978342674693	13.3267635501182
2867	1	180	0.457151549724074	15.209622702723	0.0218874613066346	25.1739429313498
2867	1	365	0.356152179585109	11.3777112829295	0.0332351706811281	18.5771246936767
2868	1	1	0.280615456039137	8.94131963754963	0.0368779658717602	10.0982717156004
2868	1	15	0.267690871732597	7.04981308311237	0.0353676867409806	6.18438737885552
2868	1	30	0.280762177605383	8.53935476868114	0.033382216323456	6.71803175120734
2868	1	90	0.378189561214706	13.8391477180115	0.0237183032421127	18.5548339758558
2868	1	180	0.455842967781456	16.9632978344464	0.0217095317417735	24.8348386713636
2868	1	365	0.349460347140863	11.7274753820622	0.032910321278305	17.472005987457
2873	1	1	0.413710682223326	17.2818983216043	0.0189433368636765	24.8452409333968
2873	1	15	0.423635795791039	17.7321478294809	0.0217665419643117	19.3200857622607
2873	1	30	0.406659845327915	18.2875176772369	0.0267929786122496	20.7665332047197
2873	1	90	0.316793047527075	14.0725172106301	0.0377655052947588	16.1337560305054
2873	1	180	0.283167684555929	10.6934410981274	0.0412633810210476	13.3991270062122
2873	1	365	0.317445499178527	11.457110922262	0.0324228817482177	15.8230261978711
2898	1	1	0.524136000589982	14.2698138795707	0.0100322704419247	28.3658473828887
2898	1	15	0.488213507120259	13.8868982901535	0.0144242766831073	24.9827980546608
2898	1	30	0.478594595472937	14.9065907888617	0.0166939264352737	22.394580725299
2898	1	90	0.371098882086849	13.9195792420389	0.0305708139809884	17.958592500221
2898	1	180	0.304211714754356	10.3756700104744	0.0375429865149298	14.7382594589097
2898	1	365	0.322005710536637	10.8741593422572	0.0312650755770901	15.5667655416456
2904	1	1	0.271456649086808	9.25185585354246	0.0340418266620964	9.20288923648658
2904	1	15	0.264792996192787	8.17174311501293	0.0345994724212991	7.8527811696638
2904	1	30	0.302695113360902	8.92228245255708	0.0329990006894459	7.37536461961006
2904	1	90	0.447649574875228	13.9428984595304	0.0231829936446533	17.183062007661
2904	1	180	0.525831123556742	16.5250612877938	0.0202127770691549	26.0378779492253
2904	1	365	0.384997999618722	11.9822725147823	0.0315100104143097	18.4814532277805
2904	2	1	0.219136949707269	7.55450831807487	0.0504011224598805	12.0687201611397
2904	2	15	0.203161814041288	5.89709194429481	0.0474345983537293	10.767030775194
2904	2	30	0.2003476043198	5.5580112254923	0.0469975330601401	10.1361203261267
2904	2	90	0.216647619576063	6.07316602402711	0.0451920957339067	9.27306612705312
2904	2	180	0.307517198080909	10.3076202752363	0.0340651539270538	14.4298279051462
2904	2	365	0.371014877306486	12.455156931186	0.0315910276082113	18.9935838484139
2908	1	1	0.386190247259566	21.3341717096798	0.0356715356830104	14.4135226044063
2908	1	15	0.30346266707943	14.0517989466721	0.0338785609416548	12.1202902583168
2908	1	30	0.2859967571983	12.6725524533367	0.0382393675555802	13.8923977951106
2908	1	90	0.265892773936225	10.214194837464	0.0414036471472932	12.9726798629054
2908	1	180	0.259060848903331	8.7623238203683	0.0434328709731134	10.9761418394965
2908	1	365	0.376522184405406	13.7151781849692	0.0325043877151211	18.6958985544188
2911	1	1	0.248084884849632	7.06547149309768	0.0381372499229422	6.54917184314286
2911	1	15	0.294004200000532	7.01277375004339	0.0421740134000393	6.70726363000952
2911	1	30	0.272904985668209	7.71018996212542	0.0420453622905378	7.11195282452857
2911	1	90	0.269342930787595	7.94078007769878	0.0377286142195564	8.34481404862111
2911	1	180	0.323773104250233	11.2640181132327	0.0270447037769509	14.9342497639113
2911	1	365	0.319699574070745	12.2434081530392	0.0310357754689232	15.6056602913234
2912	1	1	0.267611935518746	6.78993585414346	0.0442287239001223	8.64415113828571
2912	1	15	0.243621738051299	7.11559612090028	0.0394080338984371	7.46782263620952
2912	1	30	0.246616954140436	7.44916635804672	0.0410468902342496	9.39595557151095
2912	1	90	0.266342198689463	8.51127140283155	0.0343496312957605	9.16753870716714
2912	1	180	0.355243675424608	12.2001053922058	0.0240536837435278	17.1842277234114
2912	1	365	0.327936414277223	11.979651636418	0.0306725332275905	15.6179466847015
2922	1	1	0.263329671984756	10.8181801256066	0.0437509479346844	16.0017507014286
2922	1	15	0.270911089072955	10.4552129993568	0.0474664982111606	14.7700567149524
2922	1	30	0.262581237748062	10.3370508302439	0.0495841135874293	14.6860915392857
2922	1	90	0.252868854137619	8.20378788316513	0.0477088325102272	12.9157480719238
2922	1	180	0.251409811945682	7.09316831822423	0.0445086774160354	10.9899385826534
2922	1	365	0.307401092304965	10.0958136232477	0.0328238654031596	15.7579335140588
2922	2	1	0.280420720205826	9.01134047681003	0.0373228556672084	9.84784109573387
2922	2	15	0.268559206436918	6.98100847303867	0.0357884421793158	5.9333992077397
2922	2	30	0.280890107418754	8.51614976271923	0.0338068825289425	6.3498085465308
2922	2	90	0.378521316344715	13.9576841632741	0.0238274916941638	18.1232293266564
2922	2	180	0.451392730155423	17.1233011325698	0.021798132923704	24.2416642008147
2922	2	365	0.349102450346914	11.8323548118629	0.0332390145773535	17.0995469687988
2931	1	1	0.279445426586702	8.67322308988178	0.0352975032052611	6.73380658462681
2931	1	15	0.316326832954548	9.7933702763485	0.0319494614291535	6.45224461439624
2931	1	30	0.371277235591672	12.405536613262	0.0291860084714998	9.24358228985251
2931	1	90	0.522884926438698	16.6819718070267	0.0200091941017818	24.3960010271312
2931	1	180	0.533658896774387	17.6974520586042	0.0203678155758478	26.2761139704892
2931	1	365	0.390166362617961	12.9009190416418	0.0317805921781951	18.5352621750081
2931	2	1	0.207463629285159	5.7618183419254	0.0447268562537952	7.90921000270083
2931	2	15	0.219929269300604	6.31999027725192	0.0502911090601213	10.8952996738454
2931	2	30	0.219481342133507	6.36468325672813	0.0479802477659903	9.76754845504992
2931	2	90	0.24101017593398	7.27792210048433	0.042620381217654	8.90244684927857
2931	2	180	0.383864169756706	13.2173151065492	0.0306347417883329	19.7326574610717
2931	2	365	0.381137914973023	13.2662824317794	0.0314849706212173	18.9235631786948
2941	1	1	0.26522502045138	9.62128536235941	0.0484538461224733	17.9695887952447
2941	1	15	0.243131569311088	8.40543829870279	0.0451270148723031	14.6237577832239
2941	1	30	0.231438045159694	7.40224443156132	0.0434889576554487	12.9091983367192
2941	1	90	0.224235932875713	6.44999192283947	0.0452752213111384	11.9597785989109
2941	1	180	0.234651954472793	6.530100580666	0.0435408842677244	10.4038806591684
2941	1	365	0.348790530046274	11.6731783637843	0.0325651899258594	19.0328946188953
2946	1	1	0.216125080846875	4.13179842361696	0.033252830334269	7.78907867428571
2946	1	15	0.234349240674543	6.33686764081676	0.0451924444394707	13.7603864727905
2946	1	30	0.232876714796901	6.40492299362724	0.045900803972253	12.4002846786143
2946	1	90	0.234975128730973	6.29982919710174	0.0409480343025576	9.8286097097973
2946	1	180	0.301113938673868	9.76020724143871	0.0320063381011349	12.911200497209
2946	1	365	0.332697344402521	12.0154461368383	0.0305192301959607	15.6827782960964
2946	2	1	0.234029389047244	8.09147830336696	0.0354389397082453	6.57816369523107
2946	2	15	0.306988924747127	9.8050068747452	0.033830721954569	7.39668053427218
2946	2	30	0.366908364900769	11.3183032604437	0.0320697667865505	7.90541212235222
2946	2	90	0.540998253212448	16.2578105617128	0.0212872466739457	19.4261393576951
2946	2	180	0.606115890548693	18.0787653412382	0.0186709844601698	26.019981178793
2946	2	365	0.42134913916991	12.7469882929633	0.0305697217228192	18.4439749850683
2949	1	1	0.26839786101482	8.5947988990925	0.0350115307572121	7.67042276153293
2949	1	15	0.314574162943008	9.59853704954786	0.0325512847470179	6.40317664187322
2949	1	30	0.37240633987676	12.1326615574021	0.0297922565773634	8.88399420208489
2949	1	90	0.517401519437758	16.3838728611008	0.0203658949002782	23.0118249625278
2949	1	180	0.542631730285551	17.6711788351104	0.0200576598566478	26.1756690483803
2949	1	365	0.393883778490518	12.8425464884135	0.0316197021698182	18.5221238378796
2953	1	1	0.247521934900823	8.84967669144834	0.0438033022097597	11.4570393375714
2953	1	15	0.240916935425477	8.46681614196903	0.0430630043552082	11.525672878381
2953	1	30	0.239414592198766	8.16173886225226	0.045331751618491	12.1204090599286
2953	1	90	0.240708996140973	7.05087619054718	0.0440660304639661	10.7955136248873
2953	1	180	0.253919601957839	7.8203366059278	0.0391172229482835	9.99255819961929
2953	1	365	0.324568540699586	11.7855726728007	0.0306973016264179	15.6130930578224
2957	1	1	0.251338301755967	8.19554012267678	0.0458637789541804	12.6772774342857
2957	1	15	0.244316239767069	7.47012699386122	0.0430471065650661	11.4907694967905
2957	1	30	0.243222236121378	7.21871735617154	0.0448765064807545	12.2066621185143
2957	1	90	0.242453627888664	6.16922953364083	0.0439142637750831	10.8786571721952
2957	1	180	0.25114135049736	6.63692775657491	0.0397806603445449	10.0029719907502
2957	1	365	0.311170937808677	10.2420525168448	0.031144578242424	15.607828895743
2965	1	1	0.243309982809784	5.9700232698287	0.0386611916758896	6.01090777891249
2965	1	15	0.256513495541219	7.37823963066324	0.0372542062721746	7.87314035874881
2965	1	30	0.266001387783897	7.49909667806663	0.0354029441683494	7.64923330533028
2965	1	90	0.357351078927372	11.7130523339294	0.0262515792240136	14.1275447527251
2965	1	180	0.47300301436127	15.7287158683927	0.0216075328938979	25.4999025667147
2965	1	365	0.363336849856001	11.7537593901099	0.0328604284615292	18.5735383049577
2965	2	1	0.260128750352164	7.72462714606124	0.0464368849017284	8.64868941873788
2965	2	15	0.249965469919152	5.72658191576159	0.0441993982719953	7.20412749053119
2965	2	30	0.258712302839404	6.68587424309424	0.0417837794961875	8.29247083588627
2965	2	90	0.306021046303423	10.1323986779558	0.0306356520616049	10.7783611051804
2965	2	180	0.445762740588014	16.0679658197549	0.023279856652608	23.6706263888484
2965	2	365	0.354135749628719	12.0076907132899	0.033000583981508	17.3194709020914
2966	1	1	0.237957984248469	7.71712972986602	0.0375441798950218	6.725800658715
2966	1	15	0.258422513359674	9.05219579765981	0.0364320437275939	7.92697517649732
2966	1	30	0.275106641140889	9.21041888928545	0.0347744464743375	7.64558504052521
2966	1	90	0.381251028141099	12.815143827342	0.0256558448065428	14.076907203726
2966	1	180	0.507753681337063	16.8365230913081	0.0212230381302516	25.553584736609
2966	1	365	0.381368279099331	12.8726804000461	0.0322191113490862	18.5007522554844
2966	2	1	0.253203164904809	8.74153344254984	0.0429889380215661	8.6003827669419
2966	2	15	0.245870595774362	6.80001337727129	0.0421481963602135	8.07444258906845
2966	2	30	0.259836110091745	7.81219128998285	0.0395965925854585	9.07176381077884
2966	2	90	0.315281870437448	11.2695371271142	0.0290036492157058	12.00707902055
2966	2	180	0.492803833058265	17.2350520867478	0.0222196238092848	25.9679879608451
2966	2	365	0.37694372453239	13.0917407541161	0.0318256735039168	18.7566072362595
2967	1	1	0.249325780689123	6.34136109966296	0.0391181892013671	11.0019476519038
2967	1	15	0.253891567234391	6.70149201161793	0.0384788008140211	7.87335926300045
2967	1	30	0.258227312780853	6.75786016400135	0.036404438669505	7.94079257245716
2967	1	90	0.334027433164846	10.8089589098461	0.0273978342674693	13.3267635501182
2967	1	180	0.457151549724074	15.209622702723	0.0218874613066346	25.1739429313498
2967	1	365	0.356152179585109	11.3777112829295	0.0332351706811281	18.5771246936767
2968	1	1	0.280615456039137	8.94131963754963	0.0368779658717602	10.0982717156004
2968	1	15	0.267690871732597	7.04981308311237	0.0353676867409806	6.18438737885552
2968	1	30	0.280762177605383	8.53935476868114	0.033382216323456	6.71803175120734
2968	1	90	0.378189561214706	13.8391477180115	0.0237183032421127	18.5548339758558
2968	1	180	0.455842967781456	16.9632978344464	0.0217095317417735	24.8348386713636
2968	1	365	0.349460347140863	11.7274753820622	0.032910321278305	17.472005987457
2972	1	1	0.250899196147799	9.82802627741879	0.0427481829487513	11.9404662113789
2972	1	15	0.23794424080492	7.91451620632351	0.0415424850771443	10.7832402549915
2972	1	30	0.246275034906524	8.28266754441739	0.044072954621865	13.3175070377337
2972	1	90	0.239925563681955	7.24472638433442	0.0463598121771505	11.2887919969475
2972	1	180	0.25252819250219	7.63941586168833	0.042180481212149	9.52756538065192
2972	1	365	0.3700793378881	13.0266956297078	0.0324305407407991	17.8812422818906
2977	1	1	0.355596131989168	13.3722619872183	0.0217238185021866	28.7581226397945
2977	1	15	0.352261687002538	13.3877226142072	0.0227350371680671	19.6031583069984
2977	1	30	0.341191964731913	14.4971975316993	0.0269050054611723	20.9296425298193
2977	1	90	0.291087384612383	12.1234777929043	0.0374921462569594	16.3013810722463
2977	1	180	0.26940021049699	8.90991990614477	0.0408332571952252	13.5020087127279
2977	1	365	0.29891910422562	9.59565964035597	0.0327218334379041	15.7873567833332
2981	1	1	0.466373709422638	14.6719974291983	0.0175221677400558	18.1614739353995
2981	1	15	0.460007011251693	17.2731411226084	0.0222266764814642	19.9798467271461
2981	1	30	0.412449295916625	16.7928121086373	0.0264020652999395	19.3123493688539
2981	1	90	0.312732649097015	12.6143091621097	0.037619250898451	15.1819285566523
2981	1	180	0.275812247234291	9.39342467424327	0.0404912617856434	12.8044215738476
2981	1	365	0.321699682430429	10.9194307594351	0.0315494429378891	15.7518255666177
2987	1	1	0.253308400826621	6.31900886879392	0.0450591287305021	11.4904482190531
2987	1	15	0.267228933860353	7.36372529280164	0.0392080942041472	8.69306085442633
2987	1	30	0.270815597662413	7.90361925416455	0.037458850798499	7.56981728830607
2987	1	90	0.357827411315676	13.0633335803076	0.0261117045318374	16.0883065808359
2987	1	180	0.44862176743026	16.8579789679501	0.0223140637670089	24.2343985480085
2987	1	365	0.349111157282931	11.8408496017428	0.0333513219586593	17.1903003826236
2994	1	1	0.432630992056127	15.1882456634157	0.0201539630460572	13.7661366212489
2994	1	15	0.5385381686272	17.9105294825219	0.0146691576555916	20.4685718539727
2994	1	30	0.613007016128491	18.0423930356063	0.0138108120353961	26.229845455385
2994	1	90	0.746228079986598	21.1115357686467	0.0119599492480461	38.0173146584934
2994	1	180	0.544339829921058	17.1377641560343	0.0236983884574802	26.9125280292308
2994	1	365	0.396417619498586	12.3846358516899	0.0308283980738268	18.3332153307656
2994	2	1	0.17725136175956	5.30047607610382	0.044792423982248	8.18845100915665
2994	2	15	0.196167271075533	5.94242762942161	0.0509432434235463	11.112656058192
2994	2	30	0.19441870744733	6.06968240036553	0.0477601718587073	9.77195355909502
2994	2	90	0.227127936621696	7.14225520501166	0.0418333700018328	8.96259983866937
2994	2	180	0.401062780079937	13.6890081857512	0.0293635247339398	20.09851988547
2994	2	365	0.389406442575851	13.3054273153053	0.0304536623285341	19.0246334305084
2998	1	1	0.524136000589982	14.2698138795707	0.0100322704419247	28.3658473828887
2998	1	15	0.488213507120259	13.8868982901535	0.0144242766831073	24.9827980546608
2998	1	30	0.478594595472937	14.9065907888617	0.0166939264352737	22.394580725299
2998	1	90	0.371098882086849	13.9195792420389	0.0305708139809884	17.958592500221
2998	1	180	0.304211714754356	10.3756700104744	0.0375429865149298	14.7382594589097
2998	1	365	0.322005710536637	10.8741593422572	0.0312650755770901	15.5667655416456
3000	1	1	0.215078723412833	7.13112023830275	0.0372007697717626	11.9845877520568
3000	1	15	0.239316021474483	8.53719536228006	0.0434408718484579	15.1850665822882
3000	1	30	0.237933024658657	8.42886313177495	0.0443652873434575	14.6403063292022
3000	1	90	0.22297815531452	7.03949010348449	0.0454917354329184	12.9384942963854
3000	1	180	0.226880908615927	6.57579525665138	0.0444446721642296	10.8358850164819
3000	1	365	0.359733770077496	12.1101766040143	0.032515302626762	19.0038662114607
3001	1	1	0.212692071080478	6.43619592989677	0.0542083800869945	11.1071203574307
3001	1	15	0.201983375109759	6.17471894327286	0.0449907147585309	8.77541960151542
3001	1	30	0.205856097506931	6.00927938402483	0.0441527583249307	7.79119801126873
3001	1	90	0.249649757423148	7.93428820289667	0.0382442583096043	8.90230770951177
3001	1	180	0.446471906929298	14.6864402697743	0.0266606483487819	23.1102371480525
3001	1	365	0.379951800947397	12.9747649438061	0.0306850530971907	19.1310761118446
3020	1	1	0.708569686887255	24.1820763604121	0.0121271011160565	44.8673849063357
3020	1	15	0.760251172204005	23.5613188236542	0.011320052195221	60.1485748222811
3020	1	30	0.742450827392868	22.9371426628432	0.0119925241514175	57.1362581176363
3020	1	90	0.557019346426651	18.8257360503271	0.0183254307016686	35.9207331865381
3020	1	180	0.407502613323888	13.8730392138064	0.031957398241641	24.4972289174423
3020	1	365	0.349027110088297	11.0891873853796	0.0327616409421812	18.8916169109044
3026	1	1	0.868319365893608	28.1979032958187	0.0169759400837101	52.3865180445731
3026	1	15	0.701018898867182	22.8395371201794	0.0151865340480322	35.985081117213
3026	1	30	0.531115543253987	20.0014446762229	0.0176631102566993	30.2680318425395
3026	1	90	0.40167451973224	18.4590477375701	0.0287393715689354	21.2853761337732
3026	1	180	0.328108101622497	14.3728027402883	0.0378857748535194	16.7997907559223
3026	1	365	0.322863345144387	12.7042428592336	0.0330016586136865	15.5394099250225
3026	2	1	0.255812716533058	10.1068949050523	0.0501873595029855	14.8622104955408
3026	2	15	0.225609288252425	6.86920102494629	0.0445231400719243	10.744068769304
3026	2	30	0.228561697716403	7.50343974225986	0.0465415050040485	11.4203228773633
3026	2	90	0.229480538492665	6.72517955498198	0.0460700524830044	9.4905348247733
3026	2	180	0.2698623533436	8.93171292982457	0.0378464151649817	10.6624779166664
3026	2	365	0.379376033872287	13.3057049618949	0.0318377644531691	18.5368133481976
3032	1	1	0.251730818834684	7.47440775137348	0.0416876960958482	12.3688314904101
3032	1	15	0.269715700172481	8.36880260173977	0.0377673429206643	10.8051811543587
3032	1	30	0.272967587293342	8.78935297089313	0.0358632606272383	9.37458706478817
3032	1	90	0.364732129573041	13.5830733578637	0.0254308190626133	17.9562351441818
3032	1	180	0.491865283448765	17.5451955051558	0.0215694805807616	27.4388442407756
3032	1	365	0.366752553025279	12.5860896565572	0.0318982707150041	19.2264182892257
3036	1	1	0.213537184617378	4.15795728939268	0.0389862592676097	5.35546310057989
3036	1	15	0.231068372992633	6.27313081146067	0.0426839011035776	7.25506601412454
3036	1	30	0.242390930467434	6.71214274389268	0.0422538510805753	9.0354330228242
3036	1	90	0.291998374431107	9.66720137680134	0.0318411706337432	11.1085644436743
3036	1	180	0.469191910028403	16.0061406056177	0.0234825535012479	26.0569957432531
3036	1	365	0.367538936471352	12.4275282661369	0.0314836999708718	19.0265174334309
3038	1	1	0.48047987114152	15.3356719269308	0.0184343170934934	12.3659549552964
3038	1	15	0.54687836408317	18.2472891458308	0.0156460590540561	18.1775425878867
3038	1	30	0.601677842060569	17.4360857178822	0.0139526965701118	24.3411955661491
3038	1	90	0.752200848142583	21.1169430727924	0.011918876294942	37.7534085903761
3038	1	180	0.550692829325244	17.246071928295	0.0232854173923707	26.9136816536217
3038	1	365	0.398300550946169	12.3871447426031	0.0306529231802973	18.3124258648425
3043	1	1	0.172802813711983	6.11353558190702	0.0410693505978069	10.961157296184
3043	1	15	0.205254790232808	7.50891735247114	0.0456414992116	15.4324152517046
3043	1	30	0.190077461119468	6.78936036893337	0.0452895162998538	13.1050799509372
3043	1	90	0.18830629808078	6.31540312309413	0.0464489223055041	11.0116770816511
3043	1	180	0.236724900982179	8.19315522003789	0.0394772191745728	10.7638811596789
3043	1	365	0.393887093598521	13.38473482464	0.0305946373257136	19.2832330451818
3048	1	1	0.265725422592474	9.48648569426192	0.0301652512194302	7.57147570776542
3048	1	15	0.360750480599421	15.3266637767991	0.0260739110706037	11.2096541195542
3048	1	30	0.344813127133326	14.3890881313955	0.0236366428753328	13.3461972087712
3048	1	90	0.512662328351608	17.737390070901	0.0193092345957726	31.5137173498968
3048	1	180	0.465372799676951	18.2419545019794	0.0235091398939626	26.9660252409674
3048	1	365	0.361606439615413	13.5647981599347	0.0333796047760534	18.563032335584
3051	1	1	0.680681923875606	21.5560382287922	0.0146822444470729	36.7015304532304
3051	1	15	0.710574760415418	23.44661441995	0.0120658109768568	46.643672471541
3051	1	30	0.775474662315284	24.0028919126141	0.0119135641084081	55.5211234043547
3051	1	90	0.607437649037603	19.6575543413945	0.0161774009094072	37.0536084021517
3051	1	180	0.436704832675363	14.7232105492811	0.0300364595098239	25.4835838457995
3051	1	365	0.36015226489474	11.4467648895077	0.0321037087618026	18.7897339215216
3053	1	1	0.647641498747471	19.1836691211544	0.015255397913934	32.938922755499
3053	1	15	0.751472424821255	24.2821482308149	0.0119598223628494	44.6142607312693
3053	1	30	0.828366387151552	24.6825301645158	0.0119024646073856	54.5500856621297
3053	1	90	0.658438989437355	20.425874306134	0.0153215858764633	37.1998800211047
3053	1	180	0.463982346709144	15.4890061356709	0.028956823146524	25.3714091700803
3053	1	365	0.375029505356119	12.1318175008115	0.0313408790041545	18.6628882912049
3057	1	1	0.655833662104353	18.9951633693439	0.0150830869057306	32.7431507980838
3057	1	15	0.789252276033134	24.5146220168668	0.011981958519201	44.4146447062357
3057	1	30	0.873261418998392	25.3076013517297	0.0118326724315901	54.4124841500686
3057	1	90	0.692609723595864	21.1918626504647	0.0149820111427702	37.1707500710748
3057	1	180	0.482054246672829	16.0363726469363	0.0287475071103403	25.3320087453512
3057	1	365	0.386075772709844	12.6630729461034	0.0311108127057263	18.6434579447632
3058	1	1	0.358619467496297	13.1693847958332	0.0189434614547002	12.662078007936
3058	1	15	0.441488414271615	16.8691088585869	0.0189271009957755	17.991602892105
3058	1	30	0.487145189389698	16.0737043630093	0.0165416482266885	24.1307416174485
3058	1	90	0.631685995710924	19.9823633177288	0.0153262995389488	37.6359500213503
3058	1	180	0.47895328146006	17.5638203046699	0.0260075816577723	26.9810819103562
3058	1	365	0.368982124043007	12.8948503599042	0.0326751907044709	18.3456643476157
3059	1	1	0.432023531912543	12.9089625855819	0.0111238387958202	28.0113180302272
3059	1	15	0.548903333985892	15.7160582999886	0.0135101539522786	30.2740357998197
3059	1	30	0.636771603646129	19.6367146537881	0.0128459901782999	39.8951304040454
3059	1	90	0.631597032620345	19.6097380950695	0.0146314913279526	38.0210207851222
3059	1	180	0.463631247155084	16.2168212526052	0.0274328803681159	26.4531639740955
3059	1	365	0.368740534736113	12.2775957900073	0.0321789711393221	18.5741418405411
3059	2	1	0.277127353878771	8.59647838677399	0.0334853853853952	7.24971251632661
3059	2	15	0.288737852070424	10.5765625269679	0.0327108824060904	8.71840849849886
3059	2	30	0.298235571701867	10.4800580773974	0.0287917585570329	9.37129480167461
3059	2	90	0.470487315586437	17.371580038154	0.0206716923437678	27.6497886938286
3059	2	180	0.507194721329188	18.4686226093413	0.0205669509737522	27.694163216308
3059	2	365	0.370179111598635	12.7492711144451	0.0316496136627145	19.2068282527268
3069	1	1	0.442725348262365	12.3088164359112	0.0137212413004335	21.0994371184699
3069	1	15	0.59600113023916	18.2163990613906	0.0157133904905767	34.3527548701753
3069	1	30	0.673425717425223	20.6560202349005	0.0148737491837265	46.2762648930741
3069	1	90	0.606323700813715	20.3411287578675	0.017029128251533	37.6828588699916
3069	1	180	0.445487727626608	16.8375249971209	0.02942904273325	26.0323058702426
3069	1	365	0.365015723750136	13.0261891860005	0.0328440028190341	18.5232237956156
3073	1	1	0.408103264538116	14.5869265183526	0.0207184467314941	13.7733494007906
3073	1	15	0.509585920488044	17.5779482066422	0.0156278668747752	20.4754111140071
3073	1	30	0.582693635285581	17.6838837598775	0.0144505726684227	26.2597579203817
3073	1	90	0.716375838475309	20.8318684026034	0.0128113409812085	38.02599836241
3073	1	180	0.527090118057275	17.2346838298263	0.0242993049729185	26.9062120595227
3073	1	365	0.389235499816954	12.5187054315459	0.031261939632725	18.330100605978
3079	1	1	0.257631502673731	11.1442436790196	0.0468659762742031	13.4537171913251
3079	1	15	0.252464479609909	8.11031756721552	0.0444740317975847	10.4384687962369
3079	1	30	0.252949956532085	7.55883531049988	0.0457820195831842	10.1590534957392
3079	1	90	0.257690224443936	7.54798104814719	0.0453398390694568	9.08166586201365
3079	1	180	0.316671473879681	11.187601751489	0.0349511232016973	14.1534067983938
3079	1	365	0.377438001554119	13.8146273458568	0.0327854827900446	18.4026169815413
3082	1	1	0.375651630811686	13.2734172545486	0.0262922469478949	14.1597982864378
3082	1	15	0.426658937220653	14.6672097750007	0.020779520133078	15.4030233629958
3082	1	30	0.462018506643642	16.0645450211257	0.0182522860813988	18.5945900579931
3082	1	90	0.677173134639329	20.4637880280727	0.0145566736984152	36.5749919163158
3082	1	180	0.521532977780316	17.68662047754	0.023036633935109	27.1966683145536
3082	1	365	0.385344854734539	12.7046575349802	0.0316135246129175	18.5245404188982
3089	1	1	0.249629104686213	5.30448736824095	0.044182933328397	7.90455725643699
3089	1	15	0.258094705640194	6.64336723119716	0.0426561614229373	11.6686307600018
3089	1	30	0.259432654306729	6.61353764676659	0.0390586452079466	9.32882312102863
3089	1	90	0.309382964702113	10.3724603479692	0.0287012539447844	14.9488407572144
3089	1	180	0.413111723073768	14.8196560677036	0.0235079394511737	26.6063390438392
3089	1	365	0.330271384157447	10.7888855882585	0.0329280649257628	18.9494273043011
3091	1	1	0.440227747334347	14.8745587524597	0.0185546804046192	17.1000031690822
3091	1	15	0.418031420130172	15.6002353030792	0.0194448727829503	15.0082840180968
3091	1	30	0.456254081174784	15.2435940678204	0.016483922752558	20.9887312020091
3091	1	90	0.638024717946752	19.7133263017849	0.0145413238494219	37.282365350604
3091	1	180	0.487230713926698	17.2207190562175	0.0247374276016335	27.0856779923663
3091	1	365	0.370668293495279	12.4604725527375	0.0321491195169159	18.4348810490019
3092	1	1	0.517904803557568	16.1900166564395	0.0176862233377303	14.3759667703544
3092	1	15	0.545373255164712	18.4354565022051	0.0161420167467334	17.2242239347138
3092	1	30	0.593913069566733	17.3349306066004	0.0139820895710436	23.6740328188453
3092	1	90	0.770720399608913	21.4260337105652	0.0116555632974356	37.6991345716754
3092	1	180	0.564097021638674	17.4997978175265	0.0228565665355859	26.9255851830476
3092	1	365	0.404357280864721	12.5613612001622	0.0303763353317259	18.3165454816667
3093	1	1	0.473049656955553	14.5538190797687	0.0235294636254414	12.9916827884909
3093	1	15	0.476353650614012	15.2591720221855	0.0217397362902581	15.0984198796924
3093	1	30	0.499370907930055	16.5901131125717	0.0190604245558898	16.6102743478099
3093	1	90	0.728727177170492	21.1789784795961	0.0138315040494275	36.0520525549103
3093	1	180	0.562520985472538	17.8186955740412	0.0214288917140082	27.1145922627232
3093	1	365	0.402054662540803	12.5994365440296	0.0307558343707394	18.5105559886706
3097	1	1	0.352704370699362	13.2651130070883	0.0182992800030751	14.7957344391266
3097	1	15	0.421181450560915	16.5752419186625	0.0196196868487307	16.9811820745918
3097	1	30	0.456887530459536	15.5795250893615	0.0170987320717611	23.0968002728178
3097	1	90	0.610619687893674	19.7493594749198	0.015945090032035	37.4502713671135
3097	1	180	0.467086505988063	17.6601354960344	0.026394994673796	27.0393122838374
3097	1	365	0.364129058520489	13.0071317642265	0.0330270209492102	18.3726300793164
3099	1	1	0.194227303787715	3.79820090239698	0.0391527744799588	7.38858378835866
3099	1	15	0.205379853922961	4.77311921597634	0.0449369124811944	8.68132372604114
3099	1	30	0.215332899859374	5.56892500973412	0.0489896700525279	9.78232430516112
3099	1	90	0.232017614325264	6.0474623504433	0.043449204324183	8.71651118200513
3099	1	180	0.340878714180922	11.2057078988111	0.0321969167862171	17.7691528736376
3099	1	365	0.356407369067341	11.8987453696269	0.0320828913069875	18.6152872818509
3129	1	1	0.301934349305653	14.0117312280396	0.0307736232090427	11.8410962378007
3129	1	15	0.341092745253285	17.5118128297852	0.0340803310261167	13.1172359804437
3129	1	30	0.292966767010917	13.3541803835751	0.034886725389042	12.5068336899892
3129	1	90	0.261280593964057	10.2799835974106	0.0412743942737187	13.1212442447676
3129	1	180	0.248535775883732	8.46517892117311	0.0436564936161118	11.0196525377975
3129	1	365	0.374090004896742	13.2840483061699	0.0326826231298845	18.7238399853716
3726	1	1	0.255812716533058	10.1068949050523	0.0501873595029855	14.8622104955408
3726	1	15	0.225609288252425	6.86920102494629	0.0445231400719243	10.744068769304
3726	1	30	0.228561697716403	7.50343974225986	0.0465415050040485	11.4203228773633
3726	1	90	0.229480538492665	6.72517955498198	0.0460700524830044	9.4905348247733
3726	1	180	0.2698623533436	8.93171292982457	0.0378464151649817	10.6624779166664
3726	1	365	0.379376033872287	13.3057049618949	0.0318377644531691	18.5368133481976
3829	1	1	0.301934349305653	14.0117312280396	0.0307736232090427	11.8410962378007
3829	1	15	0.341092745253285	17.5118128297852	0.0340803310261167	13.1172359804437
3829	1	30	0.292966767010917	13.3541803835751	0.034886725389042	12.5068336899892
3829	1	90	0.261280593964057	10.2799835974106	0.0412743942737187	13.1212442447676
3829	1	180	0.248535775883732	8.46517892117311	0.0436564936161118	11.0196525377975
3829	1	365	0.374090004896742	13.2840483061699	0.0326826231298845	18.7238399853716
3831	1	1	0.262812567758556	10.3921349061258	0.0499921705739105	14.8914655775165
3831	1	15	0.234349981750307	7.09365401609709	0.0442986175202303	10.7385754743508
3831	1	30	0.235996053546863	7.76909035746013	0.0462244768784471	11.4161299775944
3831	1	90	0.23646946428333	6.88754100484717	0.0459896008617944	9.46528265130645
3831	1	180	0.272756462945068	9.00126225299005	0.0379366467321126	10.6091352180451
3831	1	365	0.378013368319814	13.3810473883416	0.0320244575630083	18.4297969938076
3843	1	1	0.790881977783121	23.0149730706579	0.0145790508610624	41.3574194997897
3843	1	15	0.742734582574318	23.7612959460314	0.0123233585276825	48.0177375381016
3843	1	30	0.802417617046274	24.200908415695	0.0130535891819182	55.1775810443493
3843	1	90	0.629451973833263	20.6021439100229	0.0168394885271372	36.8158522781223
3843	1	180	0.448954419775791	15.8608149807442	0.0300323460163605	25.1146870008207
3843	1	365	0.369570191214056	12.5006433273075	0.031868230699457	18.681915449001
3843	2	1	0.171265538596129	6.09176234043776	0.0410769534554004	10.9680588179316
3843	2	15	0.204133599777475	7.49827978311605	0.0456474140540017	15.4343777717869
3843	2	30	0.188716828503714	6.77972880282164	0.0452905522658897	13.1065352830048
3843	2	90	0.18699535457872	6.3086235505856	0.0464426601080116	11.0154462323707
3843	2	180	0.236096813673065	8.20399262985003	0.0394416378392207	10.7729394495499
3843	2	365	0.394741569708072	13.4088425689358	0.0305414714501517	19.3015337134972
3901	1	1	0.212692071080478	6.43619592989677	0.0542083800869945	11.1071203574307
3901	1	15	0.201983375109759	6.17471894327286	0.0449907147585309	8.77541960151542
3901	1	30	0.205856097506931	6.00927938402483	0.0441527583249307	7.79119801126873
3901	1	90	0.249649757423148	7.93428820289667	0.0382442583096043	8.90230770951177
3901	1	180	0.446471906929298	14.6864402697743	0.0266606483487819	23.1102371480525
3901	1	365	0.379951800947397	12.9747649438061	0.0306850530971907	19.1310761118446
3912	1	1	0.153183741061975	5.26026051187047	0.0415246952155552	8.98541987692144
3912	1	15	0.17003027238862	5.96221945221445	0.0447572382840247	10.490110446712
3912	1	30	0.172945224849958	5.91356197549379	0.0456225955207367	10.5018634899657
3912	1	90	0.186987720102391	6.23285180124688	0.0454575795240702	9.32648596892945
3912	1	180	0.270562119946913	9.69742062933911	0.0354033092104905	11.8264979768288
3912	1	365	0.397668900866119	13.4162767987283	0.0302155119574905	19.2850491500687
3920	1	1	0.708569686887255	24.1820763604121	0.0121271011160565	44.8673849063357
3920	1	15	0.760251172204005	23.5613188236542	0.011320052195221	60.1485748222811
3920	1	30	0.742450827392868	22.9371426628432	0.0119925241514175	57.1362581176363
3920	1	90	0.557019346426651	18.8257360503271	0.0183254307016686	35.9207331865381
3920	1	180	0.407502613323888	13.8730392138064	0.031957398241641	24.4972289174423
3920	1	365	0.349027110088297	11.0891873853796	0.0327616409421812	18.8916169109044
3929	1	1	0.301934349305653	14.0117312280396	0.0307736232090427	11.8410962378007
3929	1	15	0.341092745253285	17.5118128297852	0.0340803310261167	13.1172359804437
3929	1	30	0.292966767010917	13.3541803835751	0.034886725389042	12.5068336899892
3929	1	90	0.261280593964057	10.2799835974106	0.0412743942737187	13.1212442447676
3929	1	180	0.248535775883732	8.46517892117311	0.0436564936161118	11.0196525377975
3929	1	365	0.374090004896742	13.2840483061699	0.0326826231298845	18.7238399853716
3943	1	1	0.790881977783121	23.0149730706579	0.0145790508610624	41.3574194997897
3943	1	15	0.742734582574318	23.7612959460314	0.0123233585276825	48.0177375381016
3943	1	30	0.802417617046274	24.200908415695	0.0130535891819182	55.1775810443493
3943	1	90	0.629451973833263	20.6021439100229	0.0168394885271372	36.8158522781223
3943	1	180	0.448954419775791	15.8608149807442	0.0300323460163605	25.1146870008207
3943	1	365	0.369570191214056	12.5006433273075	0.031868230699457	18.681915449001
3943	2	1	0.172802813711983	6.11353558190702	0.0410693505978069	10.961157296184
3943	2	15	0.205254790232808	7.50891735247114	0.0456414992116	15.4324152517046
3943	2	30	0.190077461119468	6.78936036893337	0.0452895162998538	13.1050799509372
3943	2	90	0.18830629808078	6.31540312309413	0.0464489223055041	11.0116770816511
3943	2	180	0.236724900982179	8.19315522003789	0.0394772191745728	10.7638811596789
3943	2	365	0.393887093598521	13.38473482464	0.0305946373257136	19.2832330451818
3951	1	1	0.680681923875606	21.5560382287922	0.0146822444470729	36.7015304532304
3951	1	15	0.710574760415418	23.44661441995	0.0120658109768568	46.643672471541
3951	1	30	0.775474662315284	24.0028919126141	0.0119135641084081	55.5211234043547
3951	1	90	0.607437649037603	19.6575543413945	0.0161774009094072	37.0536084021517
3951	1	180	0.436704832675363	14.7232105492811	0.0300364595098239	25.4835838457995
3951	1	365	0.36015226489474	11.4467648895077	0.0321037087618026	18.7897339215216
3954	1	1	0.636537353007564	14.7930723039588	0.0140869548121677	30.8572385438201
3954	1	15	0.810242021465806	23.6828160609441	0.0126181902762039	39.6841477200711
3954	1	30	0.910728811512813	25.3199260338591	0.0109930296284801	50.872452115241
3954	1	90	0.768137587547524	21.6430623184528	0.0126413928612096	37.7522886832253
3954	1	180	0.523759712962263	16.2067961289572	0.0268265779263488	25.7477185906437
3954	1	365	0.403828543823185	12.7137661936689	0.0302071960045666	18.5780626251719
3957	1	1	0.655833662104353	18.9951633693439	0.0150830869057306	32.7431507980838
3957	1	15	0.789252276033134	24.5146220168668	0.011981958519201	44.4146447062357
3957	1	30	0.873261418998392	25.3076013517297	0.0118326724315901	54.4124841500686
3957	1	90	0.692609723595864	21.1918626504647	0.0149820111427702	37.1707500710748
3957	1	180	0.482054246672829	16.0363726469363	0.0287475071103403	25.3320087453512
3957	1	365	0.386075772709844	12.6630729461034	0.0311108127057263	18.6434579447632
3959	1	1	0.432023531912543	12.9089625855819	0.0111238387958202	28.0113180302272
3959	1	15	0.548903333985892	15.7160582999886	0.0135101539522786	30.2740357998197
3959	1	30	0.636771603646129	19.6367146537881	0.0128459901782999	39.8951304040454
3959	1	90	0.631597032620345	19.6097380950695	0.0146314913279526	38.0210207851222
3959	1	180	0.463631247155084	16.2168212526052	0.0274328803681159	26.4531639740955
3959	1	365	0.368740534736113	12.2775957900073	0.0321789711393221	18.5741418405411
3963	1	1	0.520882947049129	13.6740175535289	0.0147211511333586	30.9113206823838
3963	1	15	0.709548506388272	21.7668129299672	0.0137655931265022	38.1777854802774
3963	1	30	0.795112207547799	23.3291149501142	0.0125109098731886	49.6387090777774
3963	1	90	0.682066978630133	20.7219661400361	0.0145561092614494	37.8062892346935
3963	1	180	0.480696683496508	16.0662322427562	0.0280553222059794	25.9079933689187
3963	1	365	0.380924307982804	12.4511462477155	0.0314207790424856	18.5845691813087
3989	1	1	0.331328385710131	11.374199512745	0.0210100708191459	14.0508281112219
3989	1	15	0.375952305734154	13.3993264480204	0.0175000816697127	20.259287598308
3989	1	30	0.437987264303785	15.4846333822489	0.0159062209769627	25.7538802514248
3989	1	90	0.518646263658908	17.5173592531392	0.015188673080626	37.8776799563437
3989	1	180	0.407657673372744	14.8228145181444	0.0261934855298984	27.0002064995744
3989	1	365	0.32954843485738	10.4687997324313	0.0328321091604253	18.3764540284693
3989	2	1	0.249629104686213	5.30448736824095	0.044182933328397	7.90455725643699
3989	2	15	0.258094705640194	6.64336723119716	0.0426561614229373	11.6686307600018
3989	2	30	0.259432654306729	6.61353764676659	0.0390586452079466	9.32882312102863
3989	2	90	0.309382964702113	10.3724603479692	0.0287012539447844	14.9488407572144
3989	2	180	0.413111723073768	14.8196560677036	0.0235079394511737	26.6063390438392
3989	2	365	0.330271384157447	10.7888855882585	0.0329280649257628	18.9494273043011
3993	1	1	0.473049656955553	14.5538190797687	0.0235294636254414	12.9916827884909
3993	1	15	0.476353650614012	15.2591720221855	0.0217397362902581	15.0984198796924
3993	1	30	0.499370907930055	16.5901131125717	0.0190604245558898	16.6102743478099
3993	1	90	0.728727177170492	21.1789784795961	0.0138315040494275	36.0520525549103
3993	1	180	0.562520985472538	17.8186955740412	0.0214288917140082	27.1145922627232
3993	1	365	0.402054662540803	12.5994365440296	0.0307558343707394	18.5105559886706
3994	1	1	0.527236457432585	16.5376098937528	0.0179378782639528	17.0203449038949
3994	1	15	0.480043282645148	16.9637696648619	0.0185692490457986	15.0165887356129
3994	1	30	0.525649694550566	16.3541075996733	0.0152433152784989	21.1820743431399
3994	1	90	0.72638835805341	20.9212187697529	0.0127270680256869	37.3850658313148
3994	1	180	0.542862620768394	17.5302105748121	0.0231266023391065	27.0351034188274
3994	1	365	0.395057876405369	12.5730993105019	0.0309351100248961	18.4099401634211
4001	1	1	0.325770900536008	11.9970316877075	0.027738779082281	12.1249417256079
4001	1	15	0.397998512348958	14.0650627394922	0.021634162239459	15.575013022152
4001	1	30	0.428800100783669	15.444875986706	0.0193583783003903	17.8777704299981
4001	1	90	0.641543524218184	19.9215041550109	0.0151975642713009	36.2226397533632
4001	1	180	0.499336830447814	17.3176292472707	0.0235290851524762	27.294263900523
4001	1	365	0.37503107637684	12.4334743742093	0.0321568083129461	18.5794997910733
4004	1	1	0.382690894859021	12.104907938386	0.0258572810374805	10.1365470814827
4004	1	15	0.463083560842996	15.0325844598406	0.021658390527798	15.1715312814484
4004	1	30	0.48826977889736	16.2854234138521	0.0188377409533816	17.114967163637
4004	1	90	0.713189774041065	20.9187700029688	0.0138719446315652	36.1579950511346
4004	1	180	0.549496051228766	17.5733225702335	0.021886592439662	27.1746536732313
4004	1	365	0.396285493365764	12.4306955172747	0.0310277489751645	18.5300673857995
4009	1	1	0.423877907488471	14.8489897707669	0.0273279254377725	11.8711578280782
4009	1	15	0.372889249761582	12.8025826350832	0.0256227201676811	14.1091911388605
4009	1	30	0.379357393562634	13.5685788878978	0.0230427275125686	14.6513350415366
4009	1	90	0.565031691732459	18.3129062324279	0.0163928936400804	34.3580308229173
4009	1	180	0.47110271222988	16.14584288621	0.0227834073270931	27.293680602943
4009	1	365	0.359219914211814	11.3661013137968	0.0326991534098683	18.6309508228127
4010	1	1	0.556169573544052	15.861274262344	0.025389515668931	12.6679790199917
4010	1	15	0.50414206038763	15.5141457462501	0.0232964267622712	14.6727093846447
4010	1	30	0.507239818288834	16.5921464531042	0.0205643307288481	14.8833915369616
4010	1	90	0.733182861642004	21.23900857691	0.0140807301905433	35.2199879988304
4010	1	180	0.582066608219783	18.0240979560115	0.0204506863381116	27.0628414787592
4010	1	365	0.410240479939151	12.6545243171905	0.0304977762020942	18.5099296007064
4017	1	1	0.429931521442702	17.7526895953332	0.0235197187439641	12.9119214802149
4017	1	15	0.352355504320718	14.5331939002557	0.0234304931103928	14.4980397130478
4017	1	30	0.362004902503864	15.0051339214587	0.0217760174086135	14.7474668888679
4017	1	90	0.557957087045815	18.8148180832121	0.0182238265247039	34.8340405107278
4017	1	180	0.462844463047545	18.1068629209669	0.0242314327355042	27.1909673409654
4017	1	365	0.360921931915026	13.4401238021365	0.0333248464849378	18.577774499356
4901	1	1	0.325770900536008	11.9970316877075	0.027738779082281	12.1249417256079
4901	1	15	0.397998512348958	14.0650627394922	0.021634162239459	15.575013022152
4901	1	30	0.428800100783669	15.444875986706	0.0193583783003903	17.8777704299981
4901	1	90	0.641543524218184	19.9215041550109	0.0151975642713009	36.2226397533632
4901	1	180	0.499336830447814	17.3176292472707	0.0235290851524762	27.294263900523
4901	1	365	0.37503107637684	12.4334743742093	0.0321568083129461	18.5794997910733
7212	1	1	0.483503467381918	15.6956779276961	0.0306885564126653	10.6825312740455
7212	1	15	0.534206617622105	16.0458170862353	0.0253602849486845	13.3341449007436
7212	1	30	0.530482928990043	16.5999867025458	0.0220138155884622	14.1577673836791
7212	1	90	0.734126383032437	21.1475642857331	0.0145369208798664	33.7490898568818
7212	1	180	0.605755707276425	18.289927739095	0.0196716623975919	26.9994331059553
7212	1	365	0.420959803265262	12.7520617020806	0.0302911925233456	18.504186907256
8228	1	1	0.263934944020211	7.89298097754429	0.0348636360437918	6.7114915962058
8228	1	15	0.277407058296112	7.93444324385956	0.0343807856245755	7.63594492754604
8228	1	30	0.312135592518645	9.18420731232293	0.0327338212959765	7.8213449328156
8228	1	90	0.448467679545896	14.2227026749579	0.022570591303729	18.7574423910612
8228	1	180	0.509119029159935	16.3769267909863	0.0204641600350419	26.1865962802452
8228	1	365	0.377053770051923	11.7770117488139	0.0321071477029582	18.54344019873
8446	1	1	0.255759309765571	6.61703994179199	0.0342617690143951	9.57417676095589
8446	1	15	0.26578124824793	6.99568681597532	0.0338333928161312	7.79735908830767
8446	1	30	0.293530293330826	8.70554609168804	0.0323204836978588	8.39151560879949
8446	1	90	0.410215660195644	13.7410568513298	0.0227233239166222	20.1601152493582
8446	1	180	0.463422825496271	15.776797040894	0.0213217514589056	26.3522945552452
8446	1	365	0.356148075548601	11.3693776880146	0.0331435551376146	18.6077653313876
8453	1	1	0.301417186481767	7.32131123461151	0.0315547293209889	5.51633770166335
8453	1	15	0.435333281834804	13.5756356963025	0.0277366427461757	11.07506062646
8453	1	30	0.441782468795343	13.9703260548642	0.0246819406289607	13.0824148418812
8453	1	90	0.608264882618325	18.6208205842226	0.0169477809927351	31.0990193136178
8453	1	180	0.542035048152438	17.4638545716928	0.0206013238266953	26.8484077737633
8453	1	365	0.391587476018651	12.3206760394761	0.0313749426965525	18.5190895699272
8453	2	1	0.23348146518108	6.97409690560627	0.05249154250724	10.6155655564463
8453	2	15	0.224169687730674	6.15333919350661	0.0444043775953206	8.23221987828586
8453	2	30	0.227947188581978	5.9942282702627	0.0440258953434107	7.46657278777558
8453	2	90	0.258217058268748	7.90148205187055	0.0387623618740836	8.62512799731437
8453	2	180	0.427260052309423	14.21715878156	0.027530238654776	22.6535825394114
8453	2	365	0.368874035192502	12.7756188077559	0.0317135579148571	18.7469748794007
8497	1	1	0.2626012192053	10.33434198347	0.047397020209711	13.5952380942857
8497	1	15	0.259643813714396	9.11531255895442	0.0462013115936616	12.0969336220857
8497	1	30	0.25620052275352	8.222562345071	0.0450208490078392	11.7924124789048
8497	1	90	0.252542669925444	6.74846633791666	0.0462144403087339	11.5708772438429
8497	1	180	0.256850488066252	6.780660569102	0.0406125646231541	10.2769984453024
8497	1	365	0.312186490008358	9.77137960434018	0.0302987091592701	15.2814159205325
8497	2	1	0.296493062815409	8.15922418093046	0.0325392207311301	7.10343837177622
8497	2	15	0.294773366345029	7.95042319699198	0.0309760126502007	7.40091890676047
8497	2	30	0.323794607321818	9.54348299208611	0.0284191324960624	10.4869318325546
8497	2	90	0.448858910749298	14.8107291046948	0.0197533966512816	27.0570349882518
8497	2	180	0.435342497022736	15.0986337956988	0.0216523563337708	26.6247081844519
8497	2	365	0.341781065685787	10.8668888811615	0.0326565600067824	18.5973727470148
9052	1	1	0.265210507054219	6.71272486669161	0.0365746495054085	7.26769706232844
9052	1	15	0.286083979896871	7.43058033730379	0.0327473959842155	6.61379333305326
9052	1	30	0.323895766155234	9.81277447313821	0.0301607712529169	9.13038139456292
9052	1	90	0.454887186868531	14.896094403664	0.0207179358208555	24.2002686437465
9052	1	180	0.465721737544922	15.7511762793673	0.0212416143430811	26.4617802480075
9052	1	365	0.356792767112704	11.3350324918065	0.0326498043957455	18.6268236269349
9059	1	1	0.730555068682403	21.0867250982118	0.0103791248387532	56.3497403180444
9059	1	15	0.847775405914481	23.916987188338	0.0134083245719801	64.90061937835
9059	1	30	0.806764669595611	23.8175721625657	0.0136554544589099	55.3009618249572
9059	1	90	0.556299766009249	19.000112682972	0.0194512076800766	32.8397763137561
9059	1	180	0.404876135144873	14.2318438472072	0.0318700344183564	22.7070994670915
9059	1	365	0.35193547895675	11.8290974038684	0.0318972153788123	18.2747454487932
9059	2	1	0.240662854741904	5.53105647328709	0.0416623511102962	5.96309143191237
9059	2	15	0.255989527512631	7.30276782361738	0.0421364494617478	10.7222268613914
9059	2	30	0.263227329929899	7.69929043629742	0.0381804528286667	9.30271334937973
9059	2	90	0.326026449751116	11.687606892264	0.0278895819299516	13.7813328411044
9059	2	180	0.48079033537039	16.83361651549	0.0220933328232483	26.8221556465753
9059	2	365	0.366601695087763	12.5433051099707	0.0319580408267077	19.199165921982
9067	1	1	0.316732476930249	9.06764300247328	0.0320688259745541	7.19381613576147
9067	1	15	0.333363589675278	10.1224497198879	0.031360363518116	7.9880828736871
9067	1	30	0.366035443323081	11.7223068777162	0.0281435387152166	11.26186328261
9067	1	90	0.529883834250145	16.8117867827914	0.0189533475854692	28.287381739298
9067	1	180	0.496001919594546	16.4266689851031	0.0210961757005101	26.7180322693384
9067	1	365	0.370801268332224	11.6432602608352	0.0323861270404354	18.5939100232977
9067	2	1	0.240191306116149	7.91312202004112	0.0458193660016415	12.9296351529847
9067	2	15	0.229490952937805	7.77449138416576	0.0446185343838257	11.5153698031137
9067	2	30	0.22866471982117	7.0770790068909	0.0452441996374269	12.4955893052957
9067	2	90	0.227844641199505	6.18431169508711	0.0478782366995745	11.4338033989249
9067	2	180	0.241795406618383	6.63619048697975	0.0440761295335179	9.57341917520265
9067	2	365	0.358876020094334	12.1583320987676	0.0329538109323597	17.5937240008915
9127	1	1	0.205162188576387	5.68346315840873	0.0448738603483231	10.9653899779732
9127	1	15	0.217367670464052	6.68436333180113	0.0491618165147061	12.1003617954213
9127	1	30	0.209364969858591	5.82902501679146	0.0466505252407852	10.2651277207671
9127	1	90	0.218843102032774	5.90336519305388	0.0457280752423257	9.11158251373041
9127	1	180	0.285953279678463	9.34638277281972	0.0358737156423777	13.0495970015562
9127	1	365	0.363154580807035	12.1520698391053	0.0319062304110309	18.8682747073907
9228	1	1	0.263934944020211	7.89298097754429	0.0348636360437918	6.7114915962058
9228	1	15	0.277407058296112	7.93444324385956	0.0343807856245755	7.63594492754604
9228	1	30	0.312135592518645	9.18420731232293	0.0327338212959765	7.8213449328156
9228	1	90	0.448467679545896	14.2227026749579	0.022570591303729	18.7574423910612
9228	1	180	0.509119029159935	16.3769267909863	0.0204641600350419	26.1865962802452
9228	1	365	0.377053770051923	11.7770117488139	0.0321071477029582	18.54344019873
9404	1	1	0.257748225079526	8.61434579132676	0.0346369694708865	6.70972521409483
9404	1	15	0.278111065887935	9.18151457261404	0.0335178372842392	7.67123894197878
9404	1	30	0.307785602094248	10.6495214851346	0.0316463635451051	8.01679118125285
9404	1	90	0.42801586981895	14.6904572202563	0.0224883673509898	19.3084130575455
9404	1	180	0.491703860291608	17.3214039451807	0.021423352113507	26.185921894481
9404	1	365	0.371620179611584	12.9550088875675	0.0326895305386176	18.5258087626679
9404	2	1	0.258122603492802	9.44583176780276	0.0487889375070257	13.9244882480798
9404	2	15	0.23052963005332	6.41048000428736	0.0441129933544251	10.1474571892305
9404	2	30	0.234410185392103	7.24970456647262	0.0463584952057342	10.9761527990333
9404	2	90	0.236880959598128	6.68531628248747	0.0461572631815483	9.23688010953434
9404	2	180	0.274603563410235	8.92667850954219	0.0377978195243497	10.5146366112327
9404	2	365	0.373600605706555	13.1456259650026	0.0321940711691192	17.9986911085964
9405	1	1	0.249328254926836	5.30057436528219	0.0392642151435629	5.80280363355362
9405	1	15	0.255559291986788	6.48796501222458	0.0382971475320787	7.76894361231538
9405	1	30	0.257192045620148	6.51542038078169	0.0360705036507537	7.68303349695562
9405	1	90	0.332174579150641	11.0293468703372	0.0269905684066417	13.9085753587492
9405	1	180	0.447721270016167	15.173057743354	0.0220649226110197	25.3805550309062
9405	1	365	0.351002429209791	11.2225944442423	0.033484604316075	18.5752994075386
9463	1	1	0.278272062249762	7.39888296487613	0.0315622310500761	6.24767080742857
9463	1	15	0.307478364858293	9.69946653067518	0.0315799217125227	8.29764712628217
9463	1	30	0.326868097568087	11.1749020704953	0.0283912772715702	11.6342379646415
9463	1	90	0.492197001058018	16.4105836960568	0.0194254803154267	28.6577551611807
9463	1	180	0.462562134164873	15.9654054061056	0.0220193995565202	26.7871661520314
9463	1	365	0.355443372544045	11.3160524392775	0.0331692976895304	18.6014749505628
9463	2	1	0.244525063191519	7.18602401943514	0.0524064829983112	8.79922408836594
9463	2	15	0.237791700905057	6.18792943842851	0.0431778853243341	6.67079070805459
9463	2	30	0.242278849911327	5.55224729856789	0.0442072574833919	6.43100267432756
9463	2	90	0.261368817392658	6.9097891815916	0.0399922254448275	7.16581368216762
9463	2	180	0.395452864436338	13.1747906413921	0.0282422124400051	19.9108400170993
9463	2	365	0.347875255292631	11.7447394997703	0.0330357594442916	16.7845046754465
9497	1	1	0.296493062815409	8.15922418093046	0.0325392207311301	7.10343837177622
9497	1	15	0.294773366345029	7.95042319699198	0.0309760126502007	7.40091890676047
9497	1	30	0.323794607321818	9.54348299208611	0.0284191324960624	10.4869318325546
9497	1	90	0.448858910749298	14.8107291046948	0.0197533966512816	27.0570349882518
9497	1	180	0.435342497022736	15.0986337956988	0.0216523563337708	26.6247081844519
9497	1	365	0.341781065685787	10.8668888811615	0.0326565600067824	18.5973727470148
9598	1	1	0.246931887354001	6.89109399692835	0.035229827301131	8.09289381339294
9598	1	15	0.288889367847468	8.26916635287724	0.0338939034967214	7.63284548932755
9598	1	30	0.328648462649333	9.71926084017793	0.0320860967394703	8.18835339408357
9598	1	90	0.462222442350501	14.5908479871502	0.0219466388192695	19.8590995695556
9598	1	180	0.512384017814209	16.4648578477818	0.0203183999570432	26.2419060791242
9598	1	365	0.37834343967413	11.797905564971	0.0320428545602213	18.5490670064676
9610	1	1	0.262127956370073	4.30026646668183	0.0371765189221348	7.97569919528337
9610	1	15	0.254001710273568	4.50634119804199	0.0349480133993584	8.4239238057346
9610	1	30	0.254452849955909	4.59851945543365	0.034284324658915	7.46572401307538
9610	1	90	0.285560754792818	8.67300940029795	0.0254512341140836	15.5063686363853
9610	1	180	0.331065546368209	11.8302774144393	0.0230062271648594	25.8568852821444
9610	1	365	0.292060040533083	9.28721054694341	0.0331749089879676	18.5381822539357
